# Supplementary material for: Human Pathogenic Candida Species Respond Distinctively to Lactic Acid Stress
Source: J Fungi (Basel). 2020 Dec 8;6(4):348. doi: 10.3390/jof6040348 (PMC7762603; doi:10.3390/jof6040348)
Supplement: Supplementary file 1 [file jof-06-00348-s001.zip › Supplements/Supplementary_S1.xlsx]

## Sheet: Table 1
Name	Species	Origin
19P	C. albicans	University Hospital St. Pölten
3P	C. albicans	University Hospital St. Pölten
55P	C. albicans	University Hospital St. Pölten
58P	C. albicans	University Hospital St. Pölten
84P	C. albicans	University Hospital St. Pölten
100G	C. albicans	General Hospital Vienna
104I	C. albicans	General Hospital Vienna
107G	C. albicans	General Hospital Vienna
109I	C. albicans	General Hospital Vienna
112G	C. albicans	General Hospital Vienna
114G	C. albicans	General Hospital Vienna
127G	C. albicans	General Hospital Vienna
13R	C. albicans	General Hospital Vienna
14R	C. albicans	General Hospital Vienna
171I	C. albicans	General Hospital Vienna
183I	C. albicans	General Hospital Vienna
186I	C. albicans	General Hospital Vienna
200I	C. albicans	General Hospital Vienna
204I	C. albicans	General Hospital Vienna
206I	C. albicans	General Hospital Vienna
2071C	C. albicans	General Hospital Vienna
2104C	C. albicans	General Hospital Vienna
213I	C. albicans	General Hospital Vienna
2141C	C. albicans	General Hospital Vienna
2175C	C. albicans	General Hospital Vienna
217I	C. albicans	General Hospital Vienna
2183C	C. albicans	General Hospital Vienna
2246C	C. albicans	General Hospital Vienna
22I	C. albicans	General Hospital Vienna
22R	C. albicans	General Hospital Vienna
2332C	C. albicans	General Hospital Vienna
2338C	C. albicans	General Hospital Vienna
245I	C. albicans	General Hospital Vienna
283I	C. albicans	General Hospital Vienna
29I	C. albicans	General Hospital Vienna
29R	C. albicans	General Hospital Vienna
300I	C. albicans	General Hospital Vienna
303I	C. albicans	General Hospital Vienna
306I	C. albicans	General Hospital Vienna
308I	C. albicans	General Hospital Vienna
319B	C. albicans	General Hospital Vienna
31I	C. albicans	General Hospital Vienna
326I	C. albicans	General Hospital Vienna
333B	C. albicans	General Hospital Vienna
33P	C. albicans	General Hospital Vienna
33R	C. albicans	General Hospital Vienna
34I	C. albicans	General Hospital Vienna
352I	C. albicans	General Hospital Vienna
364B	C. albicans	General Hospital Vienna
367I_1	C. albicans	General Hospital Vienna
379B	C. albicans	General Hospital Vienna
380I	C. albicans	General Hospital Vienna
384B	C. albicans	General Hospital Vienna
386I	C. albicans	General Hospital Vienna
391I	C. albicans	General Hospital Vienna
39I	C. albicans	General Hospital Vienna
400I	C. albicans	General Hospital Vienna
401B	C. albicans	General Hospital Vienna
402I_1	C. albicans	General Hospital Vienna
411B	C. albicans	General Hospital Vienna
412I	C. albicans	General Hospital Vienna
418B	C. albicans	General Hospital Vienna
423B	C. albicans	General Hospital Vienna
430B	C. albicans	General Hospital Vienna
442I	C. albicans	General Hospital Vienna
450I	C. albicans	General Hospital Vienna
456B	C. albicans	General Hospital Vienna
458B	C. albicans	General Hospital Vienna
477I	C. albicans	General Hospital Vienna
487I	C. albicans	General Hospital Vienna
490I_2	C. albicans	General Hospital Vienna
4R	C. albicans	General Hospital Vienna
514I	C. albicans	General Hospital Vienna
530I	C. albicans	General Hospital Vienna
533I	C. albicans	General Hospital Vienna
537I	C. albicans	General Hospital Vienna
558I	C. albicans	General Hospital Vienna
573I	C. albicans	General Hospital Vienna
575I	C. albicans	General Hospital Vienna
579I	C. albicans	General Hospital Vienna
590I	C. albicans	General Hospital Vienna
599I	C. albicans	General Hospital Vienna
5R	C. albicans	General Hospital Vienna
609I	C. albicans	General Hospital Vienna
16P	C. glabrata	University Hospital St. Pölten
18P	C. glabrata	University Hospital St. Pölten
1P	C. glabrata	University Hospital St. Pölten
20P	C. glabrata	University Hospital St. Pölten
21P	C. glabrata	University Hospital St. Pölten
26P	C. glabrata	University Hospital St. Pölten
27P	C. glabrata	University Hospital St. Pölten
28P	C. glabrata	University Hospital St. Pölten
30P	C. glabrata	University Hospital St. Pölten
32P	C. glabrata	University Hospital St. Pölten
38P	C. glabrata	University Hospital St. Pölten
40P	C. glabrata	University Hospital St. Pölten
45P	C. glabrata	University Hospital St. Pölten
47P	C. glabrata	University Hospital St. Pölten
48P	C. glabrata	University Hospital St. Pölten
50P	C. glabrata	University Hospital St. Pölten
5P	C. glabrata	University Hospital St. Pölten
64P	C. glabrata	University Hospital St. Pölten
65P	C. glabrata	University Hospital St. Pölten
66P	C. glabrata	University Hospital St. Pölten
69P	C. glabrata	University Hospital St. Pölten
71P	C. glabrata	University Hospital St. Pölten
7P	C. glabrata	University Hospital St. Pölten
82P	C. glabrata	University Hospital St. Pölten
87P	C. glabrata	University Hospital St. Pölten
89P	C. glabrata	University Hospital St. Pölten
91P	C. glabrata	University Hospital St. Pölten
93P	C. glabrata	University Hospital St. Pölten
95P	C. glabrata	University Hospital St. Pölten
9P	C. glabrata	University Hospital St. Pölten
1045C	C. glabrata	General Hospital Vienna
1058C	C. glabrata	General Hospital Vienna
1171W	C. glabrata	General Hospital Vienna
117B	C. glabrata	General Hospital Vienna
1235W	C. glabrata	General Hospital Vienna
1246W	C. glabrata	General Hospital Vienna
1247W	C. glabrata	General Hospital Vienna
1253W	C. glabrata	General Hospital Vienna
1264W	C. glabrata	General Hospital Vienna
1330W	C. glabrata	General Hospital Vienna
1337W	C. glabrata	General Hospital Vienna
135K	C. glabrata	General Hospital Vienna
1362W	C. glabrata	General Hospital Vienna
1377W	C. glabrata	General Hospital Vienna
138K	C. glabrata	General Hospital Vienna
1391W	C. glabrata	General Hospital Vienna
1424W	C. glabrata	General Hospital Vienna
1427W	C. glabrata	General Hospital Vienna
1445W	C. glabrata	General Hospital Vienna
153B	C. glabrata	General Hospital Vienna
159K	C. glabrata	General Hospital Vienna
16R	C. glabrata	General Hospital Vienna
173K	C. glabrata	General Hospital Vienna
188B	C. glabrata	General Hospital Vienna
2011C	C. glabrata	General Hospital Vienna
203B	C. glabrata	General Hospital Vienna
2064C	C. glabrata	General Hospital Vienna
206B	C. glabrata	General Hospital Vienna
2076C	C. glabrata	General Hospital Vienna
211K	C. glabrata	General Hospital Vienna
223B	C. glabrata	General Hospital Vienna
2240C	C. glabrata	General Hospital Vienna
225B	C. glabrata	General Hospital Vienna
2322C	C. glabrata	General Hospital Vienna
241K	C. glabrata	General Hospital Vienna
242K	C. glabrata	General Hospital Vienna
245B	C. glabrata	General Hospital Vienna
266B	C. glabrata	General Hospital Vienna
270B	C. glabrata	General Hospital Vienna
284B	C. glabrata	General Hospital Vienna
301B	C. glabrata	General Hospital Vienna
306B	C. glabrata	General Hospital Vienna
332B	C. glabrata	General Hospital Vienna
405C	C. glabrata	General Hospital Vienna
41B	C. glabrata	General Hospital Vienna
440C	C. glabrata	General Hospital Vienna
443C	C. glabrata	General Hospital Vienna
444C	C. glabrata	General Hospital Vienna
491C	C. glabrata	General Hospital Vienna
517C	C. glabrata	General Hospital Vienna
558C	C. glabrata	General Hospital Vienna
562C	C. glabrata	General Hospital Vienna
61K	C. glabrata	General Hospital Vienna
69K	C. glabrata	General Hospital Vienna
725C	C. glabrata	General Hospital Vienna
74B	C. glabrata	General Hospital Vienna
787C	C. glabrata	General Hospital Vienna
792C	C. glabrata	General Hospital Vienna
889C	C. glabrata	General Hospital Vienna
890C	C. glabrata	General Hospital Vienna
923C	C. glabrata	General Hospital Vienna
928C	C. glabrata	General Hospital Vienna
97B	C. glabrata	General Hospital Vienna
BG2	C. glabrata	* Cormack et. al.;1999 [25]
125P	C. krusei	University Hospital St. Pölten
2P	C. krusei	University Hospital St. Pölten
44P	C. krusei	University Hospital St. Pölten
46P	C. krusei	University Hospital St. Pölten
73P	C. krusei	University Hospital St. Pölten
86P	C. krusei	University Hospital St. Pölten
108G	C. krusei	General Hospital Vienna
10P	C. krusei	University Hospital St. Pölten
116I	C. krusei	General Hospital Vienna
141B	C. krusei	General Hospital Vienna
175I	C. krusei	General Hospital Vienna
196I	C. krusei	General Hospital Vienna
2033C	C. krusei	General Hospital Vienna
2041C	C. krusei	General Hospital Vienna
2043C	C. krusei	General Hospital Vienna
2044C	C. krusei	General Hospital Vienna
2045C	C. krusei	General Hospital Vienna
2046C	C. krusei	General Hospital Vienna
2099C	C. krusei	General Hospital Vienna
2100C	C. krusei	General Hospital Vienna
2123C	C. krusei	General Hospital Vienna
212I	C. krusei	General Hospital Vienna
241B	C. krusei	General Hospital Vienna
250I	C. krusei	General Hospital Vienna
254I	C. krusei	General Hospital Vienna
25B	C. krusei	General Hospital Vienna
260I	C. krusei	General Hospital Vienna
275B	C. krusei	General Hospital Vienna
288l	C. krusei	General Hospital Vienna
293I	C. krusei	General Hospital Vienna
29G	C. krusei	General Hospital Vienna
344I_1	C. krusei	General Hospital Vienna
359I	C. krusei	General Hospital Vienna
375B	C. krusei	General Hospital Vienna
388B	C. krusei	General Hospital Vienna
42G	C. krusei	General Hospital Vienna
446B	C. krusei	General Hospital Vienna
452I	C. krusei	General Hospital Vienna
484I_1	C. krusei	General Hospital Vienna
532I	C. krusei	General Hospital Vienna
544I	C. krusei	General Hospital Vienna
73B	C. krusei	General Hospital Vienna
88G	C. krusei	General Hospital Vienna
133P	C. parapsilosis	University Hospital St. Pölten
173P	C. parapsilosis	University Hospital St. Pölten
174P	C. parapsilosis	University Hospital St. Pölten
41P	C. parapsilosis	University Hospital St. Pölten
43P	C. parapsilosis	University Hospital St. Pölten
52P	C. parapsilosis	University Hospital St. Pölten
96P	C. parapsilosis	University Hospital St. Pölten
98P	C. parapsilosis	University Hospital St. Pölten
101P	C. parapsilosis	University Hospital St. Pölten
1069C	C. parapsilosis	General Hospital Vienna
1076C	C. parapsilosis	General Hospital Vienna
1087C	C. parapsilosis	General Hospital Vienna
108B	C. parapsilosis	General Hospital Vienna
1092C	C. parapsilosis	General Hospital Vienna
1098C	C. parapsilosis	General Hospital Vienna
1099C	C. parapsilosis	General Hospital Vienna
128B	C. parapsilosis	General Hospital Vienna
140B	C. parapsilosis	General Hospital Vienna
148B	C. parapsilosis	General Hospital Vienna
149B	C. parapsilosis	General Hospital Vienna
156B	C. parapsilosis	General Hospital Vienna
168B	C. parapsilosis	General Hospital Vienna
172I	C. parapsilosis	General Hospital Vienna
190I	C. parapsilosis	General Hospital Vienna
197I	C. parapsilosis	General Hospital Vienna
199B	C. parapsilosis	General Hospital Vienna
2006C	C. parapsilosis	General Hospital Vienna
2065C	C. parapsilosis	General Hospital Vienna
2085C	C. parapsilosis	General Hospital Vienna
2088C	C. parapsilosis	General Hospital Vienna
2090C	C. parapsilosis	General Hospital Vienna
2101C	C. parapsilosis	General Hospital Vienna
213B	C. parapsilosis	General Hospital Vienna
217B	C. parapsilosis	General Hospital Vienna
2255C	C. parapsilosis	General Hospital Vienna
22B	C. parapsilosis	General Hospital Vienna
2303C	C. parapsilosis	General Hospital Vienna
230B	C. parapsilosis	General Hospital Vienna
269B	C. parapsilosis	General Hospital Vienna
274B	C. parapsilosis	General Hospital Vienna
276B	C. parapsilosis	General Hospital Vienna
280I	C. parapsilosis	General Hospital Vienna
296I	C. parapsilosis	General Hospital Vienna
304B	C. parapsilosis	General Hospital Vienna
308B	C. parapsilosis	General Hospital Vienna
310I	C. parapsilosis	General Hospital Vienna
317I	C. parapsilosis	General Hospital Vienna
330B	C. parapsilosis	General Hospital Vienna
339I	C. parapsilosis	General Hospital Vienna
33B	C. parapsilosis	General Hospital Vienna
349I	C. parapsilosis	General Hospital Vienna
354I	C. parapsilosis	General Hospital Vienna
355I	C. parapsilosis	General Hospital Vienna
359B	C. parapsilosis	General Hospital Vienna
381I	C. parapsilosis	General Hospital Vienna
382I	C. parapsilosis	General Hospital Vienna
391B	C. parapsilosis	General Hospital Vienna
392B	C. parapsilosis	General Hospital Vienna
406I	C. parapsilosis	General Hospital Vienna
43G	C. parapsilosis	General Hospital Vienna
456I	C. parapsilosis	General Hospital Vienna
460B	C. parapsilosis	General Hospital Vienna
49B	C. parapsilosis	General Hospital Vienna
50B	C. parapsilosis	General Hospital Vienna
513I	C. parapsilosis	General Hospital Vienna
54B	C. parapsilosis	General Hospital Vienna
64S	C. parapsilosis	General Hospital Vienna
68I	C. parapsilosis	General Hospital Vienna
71I	C. parapsilosis	General Hospital Vienna
76S	C. parapsilosis	General Hospital Vienna
77S	C. parapsilosis	General Hospital Vienna
94B	C. parapsilosis	General Hospital Vienna
9L	C. parapsilosis	General Hospital Vienna
136P	C. tropicalis	University Hospital St. Pölten
31P	C. tropicalis	University Hospital St. Pölten
35P	C. tropicalis	University Hospital St. Pölten
59P	C. tropicalis	University Hospital St. Pölten
61P	C. tropicalis	University Hospital St. Pölten
77P	C. tropicalis	University Hospital St. Pölten
78P	C. tropicalis	University Hospital St. Pölten
10R	C. tropicalis	General Hospital Vienna
123I	C. tropicalis	General Hospital Vienna
124B	C. tropicalis	General Hospital Vienna
143B	C. tropicalis	General Hospital Vienna
14B	C. tropicalis	General Hospital Vienna
151I	C. tropicalis	General Hospital Vienna
16I	C. tropicalis	General Hospital Vienna
183B	C. tropicalis	General Hospital Vienna
18R	C. tropicalis	General Hospital Vienna
191I	C. tropicalis	General Hospital Vienna
194I	C. tropicalis	General Hospital Vienna
19R	C. tropicalis	General Hospital Vienna
2027C	C. tropicalis	General Hospital Vienna
2107C	C. tropicalis	General Hospital Vienna
212B	C. tropicalis	General Hospital Vienna
2143C	C. tropicalis	General Hospital Vienna
2153C	C. tropicalis	General Hospital Vienna
2222C	C. tropicalis	General Hospital Vienna
223I	C. tropicalis	General Hospital Vienna
2247C	C. tropicalis	General Hospital Vienna
2249C	C. tropicalis	General Hospital Vienna
2271C	C. tropicalis	General Hospital Vienna
22S	C. tropicalis	General Hospital Vienna
2311C	C. tropicalis	General Hospital Vienna
232B	C. tropicalis	General Hospital Vienna
2334C	C. tropicalis	General Hospital Vienna
237B	C. tropicalis	General Hospital Vienna
24G	C. tropicalis	General Hospital Vienna
260B	C. tropicalis	General Hospital Vienna
267B	C. tropicalis	General Hospital Vienna
26S	C. tropicalis	General Hospital Vienna
271I	C. tropicalis	General Hospital Vienna
272B	C. tropicalis	General Hospital Vienna
278I	C. tropicalis	General Hospital Vienna
2R	C. tropicalis	General Hospital Vienna
312I	C. tropicalis	General Hospital Vienna
328I	C. tropicalis	General Hospital Vienna
32R	C. tropicalis	General Hospital Vienna
33I	C. tropicalis	General Hospital Vienna
342I	C. tropicalis	General Hospital Vienna
344I_2	C. tropicalis	General Hospital Vienna
365B	C. tropicalis	General Hospital Vienna
380B	C. tropicalis	General Hospital Vienna
420B	C. tropicalis	General Hospital Vienna
440B	C. tropicalis	General Hospital Vienna
441B	C. tropicalis	General Hospital Vienna
443B	C. tropicalis	General Hospital Vienna
444B	C. tropicalis	General Hospital Vienna
445I/2	C. tropicalis	General Hospital Vienna
446I	C. tropicalis	General Hospital Vienna
453I	C. tropicalis	General Hospital Vienna
468I	C. tropicalis	General Hospital Vienna
471I	C. tropicalis	General Hospital Vienna
48I	C. tropicalis	General Hospital Vienna
547I	C. tropicalis	General Hospital Vienna
580I	C. tropicalis	General Hospital Vienna
79S	C. tropicalis	General Hospital Vienna
7L	C. tropicalis	General Hospital Vienna
82I	C. krusei	General Hospital Vienna
84S	C. tropicalis	General Hospital Vienna

## Sheet: Table 2
species	strain	0 mM	160 mM	320 mM	480 mM	640 mM	800 mM		0_stdev	160_stdev	320_stdev	480_stdev	640_stdev	800_stdev
C. albicans	100G	0.632366	0.518234	0.373309	0.26375	0.174383	0		0.0196422	0.0106676	0.0120177	0.0191354	0.0121284	0
C. albicans	104I	0.874293	0.621545	0.500986	0.3782	0.190276	0.107485		0.0180643	0.00594386	0.0148706	0.0111787	0.0196312	0.0322959
C. albicans	107G	0.854436	0.640043	0.492379	0.344717	0.174151	0		0.0258505	0.0215732	0.0217691	0.0149888	0.0350071	0
C. albicans	109I	0.779096	0.607961	0.402432	0.258818	0.101761	0.047393		0.0247415	0.0176448	0.00216539	0.00714382	0.0277269	0.0469928
C. albicans	112G	0.77097	0.584188	0.439002	0.270247	0.0288824	0		0.00240329	0.0143289	0.00985751	0.0106811	0.0500258	0
C. albicans	114G	0.879717	0.697016	0.560024	0.464231	0.32228	0.0813358		0.023506	0.0433416	0.0242047	0.0698492	0.0700847	0.0929197
C. albicans	127G	0.833715	0.637661	0.460145	0.327719	0.137609	0		0.018925	0.0198399	0.0158895	0.0291336	0.017968	0
C. albicans	13R	0.892496	0.666049	0.431464	0.263344	0.152571	0.0162075		0.0675012	0.0235051	0.0141046	0.0116496	0.000494728	0.0280722
C. albicans	14R	0.868603	0.648012	0.436903	0.288288	0.146763	0.0295132		0.0642139	0.0162651	0.0321204	0.0249213	0.00210775	0.0511184
C. albicans	171I	0.769483	0.61663	0.438587	0.290904	0.168722	0.0539534		0.00555377	0.0135399	0.00718564	0.0200797	0.00985682	0.0574904
C. albicans	183I	0.707679	0.6339	0.445257	0.38452	0.0983928	0		0.0286373	0.0102038	0.0171583	0.140548	0.0929574	0
C. albicans	186I	0.772856	0.723838	0.448369	0.234613	0.110346	0		0.0314548	0.0132776	0.0135318	0.0133922	0.0955971	0
C. albicans	19P	0.805169	0.526379	0.419499	0.277826	0.0770991	0		0.0564818	0.0651277	0.0228324	0.0169571	0.0732657	0
C. albicans	200I	0.747572	0.64172	0.443811	0.247968	0.1461	0		0.031155	0.008167	0.00109684	0.0281554	0.0218741	0
C. albicans	204I	0.741655	0.531799	0.465657	0.325572	0.168452	0		0.00453101	0.0106838	0.0109498	0.0077618	0.0174122	0
C. albicans	206I	0.874449	0.605876	0.435247	0.313713	0.182489	0.0994885		0.030404	0.00500453	0.0083423	0.0111413	0.0153539	0.0199743
C. albicans	2071C	0.743243	0.644991	0.425746	0.27123	0.120905	0		0.0210604	0.0154529	0.0114437	0.0172188	0.0408664	0
C. albicans	2104C	0.879763	0.667418	0.607806	0.448095	0.20086	0		0.0617178	0.0389214	0.0224277	0.0157883	0.0236624	0
C. albicans	213I	0.846851	0.564383	0.421401	0.306193	0.131339	0		0.0236954	0.023165	0.00674171	0.0808784	0.023603	0
C. albicans	2141C	0.731303	0.67447	0.382513	0.171177	0.0754593	0		0.0189585	0.00456983	0.00960981	0.0349677	0.0711298	0
C. albicans	2175C	0.86035	0.688189	0.474995	0.277388	0.110841	0		0.00400659	0.0313209	0.0195006	0.016912	0.10044	0
C. albicans	217I	0.769648	0.563624	0.463945	0.366277	0.215076	0.0458698		0.0207499	0.00602097	0.0132323	0.00907006	0.0163274	0.0410222
C. albicans	2183C	0.81587	0.616003	0.499095	0.344763	0.184401	0		0.0309705	0.0122031	0.0157197	0.0161706	0.0157534	0
C. albicans	2246C	0.821432	0.620836	0.467208	0.29594	0.0896201	0		0.0322828	0.031128	0.0352794	0.00981178	0.0822948	0
C. albicans	22I	0.806352	0.620997	0.437358	0.164454	0	0		0.0260102	0.0237377	0.0352921	0.0195334	0	0
C. albicans	22R	0.910754	0.595805	0.475814	0.30299	0.149435	0.0453592		0.0779141	0.0260459	0.0297486	0.0174875	0.00241497	0.0402777
C. albicans	2332C	0.683797	0.562326	0.443806	0.246585	0.116636	0		0.0245436	0.0194556	0.0449194	0.0222825	0.111381	0
C. albicans	2338C	0.718451	0.647183	0.462606	0.294805	0.198624	0.0982404		0.00792085	0.0315549	0.0152308	0.00229477	0.0847501	0.03852
C. albicans	245I	0.7498	0.655386	0.465012	0.246668	0.0812867	0		0.0142547	0.00248056	0.0234746	0.00460753	0.0783844	0
C. albicans	283I	0.799488	0.610335	0.388589	0.249324	0.1355	0		0.0210351	0.0189113	0.011099	0.0202987	0.117347	0
C. albicans	29I	0.70454	0.522547	0.358654	0.170256	0	0		0.0307543	0.00870899	0.0125108	0.00667723	0	0
C. albicans	29R	0.884594	0.644224	0.480904	0.304988	0.167974	0.0645177		0.0641394	0.0326161	0.0338274	0.0214015	0.00398698	0.0559172
C. albicans	300I	0.752542	0.693492	0.479295	0.333959	0.10391	0.038122		0.0213799	0.0214838	0.0216167	0.00759518	0.102289	0.0333706
C. albicans	303I	0.698454	0.660738	0.413138	0.325457	0.14223	0.0314806		0.0256549	0.022072	0.0100279	0.0584463	0.013508	0.0317446
C. albicans	306I	0.725795	0.625819	0.414509	0.276893	0.183026	0.0232875		0.023312	0.00491164	0.0134099	0.0224503	0.00609088	0.0403352
C. albicans	308I	0.700962	0.661486	0.45153	0.316231	0.18382	0.114091		0.0235992	0.0130203	0.0110617	0.0150287	0.0458601	0.0550111
C. albicans	319B	0.724843	0.658567	0.427063	0.225663	0.192181	0		0.0333274	0.0310621	0.0114162	0.00538778	0.0108126	0
C. albicans	31I	0.768251	0.622102	0.455317	0.286123	0.143742	0		0.0197054	0.00521171	0.0058985	0.00930482	0.0384659	0
C. albicans	326I	0.749347	0.675299	0.449525	0.293479	0.112848	0.052811		0.0191251	0.0181707	0.00794773	0.0103463	0.0429922	0.0914714
C. albicans	333B	0.688563	0.598157	0.411851	0.307898	0.0818762	0		0.0165242	0.0262654	0.002935	0.0597292	0.0825785	0
C. albicans	33P	0.706711	0.479452	0.448457	0.343339	0.188044	0		0.0293318	0.0188372	0.0354385	0.0119987	0.0177864	0
C. albicans	33R	0.841409	0.710401	0.466729	0.280103	0.154641	0		0.0437971	0.0328826	0.0326302	0.00549995	0.0133943	0
C. albicans	34I	0.774741	0.564061	0.457275	0.313014	0.17948	0		0.0222468	0.0131957	0.0299837	0.00822251	0.0448639	0
C. albicans	352I	0.803969	0.553818	0.427393	0.327526	0.146191	0		0.0242053	0.00736887	0.00567133	0.0197758	0.026342	0
C. albicans	364B	0.713077	0.649507	0.290738	0.12846	0	0		0.0213311	0.0208522	0.0103433	0.0294121	0	0
C. albicans	367I_1	0.860047	0.689452	0.471781	0.343697	0.158022	0		0.0434819	0.00850804	0.0288663	0.0163399	0.00682974	0
C. albicans	379B	0.767145	0.699633	0.450329	0.29116	0.0627056	0.0294868		0.029821	0.00656021	0.0212254	0.0132488	0.108609	0.0510726
C. albicans	380I	0.753666	0.67274	0.419315	0.246706	0.12316	0		0.0168526	0.0343627	0.00744534	0.0219658	0.10667	0
C. albicans	384B	0.732443	0.67401	0.494435	0.330628	0.191683	0.0339285		0.0261754	0.00415826	0.014128	0.0214654	0.0542354	0.0587658
C. albicans	386I	0.73648	0.64912	0.391115	0.166282	0	0		0.0326948	0.0196558	0.0122029	0.0773376	0	0
C. albicans	391I	0.768075	0.554325	0.402321	0.271884	0.184829	0		0.0166448	0.0153177	0.00122827	0.00588547	0.0544729	0
C. albicans	39I	0.836352	0.635727	0.474172	0.300624	0.197227	0.0820122		0.0115434	0.00705994	0.00283841	0.00411895	0.00822416	0.0714408
C. albicans	3P	0.830522	0.569869	0.389602	0.270874	0.150725	0		0.0277862	0.0864997	0.00977496	0.00657344	0.0025	0
C. albicans	400I	0.775971	0.59963	0.435093	0.281275	0.180379	0.0391996		0.023217	0.00717139	0.00449333	0.0280042	0.0526002	0.0678958
C. albicans	401B	0.70622	0.66152	0.428298	0.26396	0.200415	0		0.0144155	0.0243225	0.0101864	0.00978291	0.0182718	0
C. albicans	402I_1	0.739295	0.558999	0.41068	0.329708	0.202099	0		0.0292756	0.0127311	0.0042107	0.0358728	0.0473626	0
C. albicans	411B	0.668473	0.622685	0.445962	0.291041	0.0584953	0		0.0225314	0.0159372	0.0074947	0.0175453	0.101317	0
C. albicans	412I	0.826214	0.628136	0.413868	0.295957	0.163547	0.0495741		0.00584258	0.00641414	0.0020163	0.0183056	0.0192283	0.0494164
C. albicans	418B	0.692647	0.608451	0.41846	0.300216	0.170016	0.119108		0.0176135	0.0118091	0.00443325	0.000298865	0.0455345	0.103333
C. albicans	423B	0.744867	0.647861	0.509169	0.327924	0.149738	0.0780989		0.0290464	0.0068482	0.0122835	0.00519818	0.129839	0.079315
C. albicans	430B	0.715476	0.618665	0.402787	0.331984	0.0411553	0		0.0154531	0.0132974	0.0103141	0.129889	0.071283	0
C. albicans	442I	0.828982	0.618036	0.48065	0.350819	0.202291	0.0174061		0.00578203	0.00619746	0.00446732	0.0117394	0.0184392	0.0301483
C. albicans	450I	0.853362	0.645632	0.442638	0.28006	0.16495	0		0.00789467	0.0196723	0.0168315	0.00741514	0.00814624	0
C. albicans	456B	0.689391	0.623244	0.450969	0.328192	0.203771	0.0796402		0.020419	0.00641448	0.00922776	0.016246	0.0256237	0.0701743
C. albicans	458B	0.783745	0.676389	0.425491	0.24429	0.129205	0.0519798		0.018395	0.00899355	0.00506902	0.0127511	0.112163	0.0900317
C. albicans	477I	0.89636	0.690029	0.504963	0.358104	0.206014	0.0163947		0.0490343	0.027912	0.0211026	0.0256606	0.0175508	0.0283964
C. albicans	487I	0.880434	0.646759	0.410045	0.247958	0.128727	0		0.0331595	0.0110837	0.0150187	0.013544	0.00757246	0
C. albicans	490I_2	0.892979	0.682013	0.478502	0.307515	0.178552	0.0621853		0.0402333	0.0369948	0.0133975	0.0158979	0.0359929	0.107708
C. albicans	4R	0.934258	0.657384	0.505004	0.358041	0.185174	0.0981757		0.0685013	0.0391018	0.0268872	0.0195837	0.00353796	0.085036
C. albicans	514I	0.851721	0.612982	0.464425	0.300907	0.0860125	0		0.00362228	0.0258696	0.00280839	0.042419	0.0745118	0
C. albicans	530I	0.895396	0.727894	0.479345	0.27631	0.13799	0		0.0275964	0.0264661	0.0207197	0.0183742	0.00784187	0
C. albicans	533I	0.909094	0.637514	0.48212	0.330067	0.203111	0		0.0396063	0.031334	0.0134686	0.0227436	0.111427	0
C. albicans	537I	0.890491	0.636085	0.444826	0.317024	0.168291	0		0.0334313	0.0241482	0.0187178	0.0282928	0.0609483	0
C. albicans	558I	0.764677	0.524095	0.433738	0.296862	0.153922	0		0.0322939	0.0152785	0.0114933	0.0270043	0.0161713	0
C. albicans	55P	0.918886	0.68752	0.464599	0.298771	0.142669	0		0.0235105	0.0658167	0.0148085	0.012784	0.0231952	0
C. albicans	573I	0.917223	0.689552	0.466356	0.29702	0	0		0.053764	0.00666081	0.0239609	0.0160266	0	0
C. albicans	575I	0.924716	0.643032	0.411103	0.230811	0.161972	0		0.0603555	0.0220305	0.0256182	0.0155554	0.00829915	0
C. albicans	579I	0.865961	0.639899	0.470631	0.307817	0.153605	0.152965		0.0494656	0.0158105	0.0377869	0.0305174	0.0164284	0.0522602
C. albicans	58P	0.916343	0.605797	0.512441	0.354864	0.238889	0		0.0265591	0.0363001	0.0274773	0.0220635	0.0733503	0
C. albicans	590I	0.806734	0.570166	0.448541	0.294861	0.157109	0.0301349		0.0436867	0.0258957	0.028557	0.0138333	0.0108886	0.0521951
C. albicans	599I	0.89112	0.657616	0.440908	0.257284	0.153975	0		0.0329299	0.0196163	0.0231342	0.0133385	0.0312437	0
C. albicans	5R	0.851704	0.661205	0.436051	0.288206	0.165955	0.10137		0.032005	0.0383216	0.0298939	0.0149571	0.020405	0.0162324
C. albicans	609I	0.824062	0.632503	0.470048	0.301806	0.190148	0.083983		0.0386175	0.0471468	0.0247395	0.0228259	0.0154662	0.145463
C. albicans	84P	0.922648	0.602035	0.48279	0.355028	0.228461	0		0.0344241	0.0162923	0.0133181	0.0272904	0.0424517	0
C. glabrata	787C	0.793036	0.663703	0.68813	0.648394	0.395132	0.0876537		0.0265656	0.0199125	0.0358993	0.0112413	0.00832531	0.00902894
C. glabrata	153B	0.811065	0.885758	0.812865	0.657476	0.46246	0.164647		0.0452727	0.0593053	0.0495504	0.0293068	0.024375	0.0394739
C. glabrata	71P	0.912892	0.65576	0.490076	0.296432	0.119098	0		0.0235747	0.0147636	0.0396262	0.00725433	0.022872	0
C. glabrata	223B	0.916455	0.722332	0.606718	0.485938	0.228861	0		0.00957239	0.00695344	0.00286822	0.00775931	0.0618311	0
C. glabrata	32P	0.921934	0.776526	0.723899	0.596693	0.397507	0.11198		0.00818764	0.00347357	0.00643246	0.00148991	0.00963768	0.0293512
C. glabrata	38P	0.922058	0.676501	0.602357	0.52527	0.409024	0		0.00989771	0.00452032	0.0157806	0.0196264	0.0056965	0
C. glabrata	16R	0.942023	0.933338	0.816249	0.661482	0.46118	0.183098		0.0268554	0.0224929	0.0236006	0.0293882	0.0195321	0.0244372
C. glabrata	2011C	0.946768	0.884538	0.731633	0.583675	0.41961	0.0997781		0.0105098	0.021958	0.0120536	0.0123187	0.0208975	0.00546548
C. glabrata	562C	0.961794	1.10994	1.14	0.963156	0.740771	0.411738		0.0224849	0.0436932	0.044911	0.0239416	0.0156203	0.0571903
C. glabrata	97B	0.995169	0.985328	0.833339	0.66764	0.479973	0.0861213		0.0107292	0.0249088	0.00736967	0.008972	0.0222172	0.0238128
C. glabrata	1247W	0.998314	0.635251	0.620048	0.537174	0.262973	0		0.0264418	0.0248391	0.0114709	0.0139642	0.0468158	0
C. glabrata	1045C	1.0076	0.840667	0.794926	0.623847	0.307477	0		0.0272422	0.0142324	0.0150378	0.0228015	0.0637485	0
C. glabrata	1253W	1.03253	0.907631	0.814858	0.716273	0.522535	0.115255		0.0379181	0.0224392	0.024539	0.00954814	0.0433915	0.00944854
C. glabrata	266B	1.03299	0.919629	0.672698	0.407156	0.118703	0		0.027098	0.0140921	0.0027324	0.0334443	0.00549195	0
C. glabrata	65P	1.03303	0.984747	0.887898	0.833915	0.696382	0.0666024		0.0400777	0.0582235	0.0185299	0.0281615	0.00667364	0.115359
C. glabrata	1058C	1.03835	0.641555	0.599436	0.558139	0.479748	0.159146		0.0168314	0.00681441	0.0164253	0.0110213	0.0162717	0.0131455
C. glabrata	1362W	1.03933	1.02508	0.843261	0.636799	0.360285	0		0.0297012	0.0349646	0.0126851	0.00689149	0.0441777	0
C. glabrata	41B	1.04569	0.916548	0.803465	0.66612	0.480763	0.111673		0.0144026	0.0177866	0.0198055	0.00521907	0.0166337	0.0166339
C. glabrata	306B	1.04992	1.05121	0.940224	0.753629	0.605288	0.156485		0.00820547	0.0213735	0.0208177	0.0140837	0.0243187	0.0139259
C. glabrata	117B	1.06172	0.99892	0.747013	0.592819	0.433669	0.138331		0.0211741	0.0170445	0.00639186	0.00652181	0.0245902	0.0116631
C. glabrata	225B	1.06451	1.12388	0.999788	0.803092	0.469502	0.096957		0.00446588	0.0206208	0.0364816	0.0052714	0.00476992	0.0115138
C. glabrata	1235W	1.06622	1.06895	0.978789	0.979542	0.635663	0.226249		0.443744	0.381923	0.305414	0.107485	0.308954	0.0908444
C. glabrata	26P	1.07999	1.02779	0.897794	0.733458	0.456885	0.105548		0.0385706	0.026773	0.042764	0.0235796	0.00975214	0.0353895
C. glabrata	206B	1.08453	1.11098	1.00606	0.807699	0.543279	0.109601		0.0492419	0.0342176	0.0383222	0.0232468	0.0413867	0.018091
C. glabrata	1391W	1.08462	1.08869	0.904234	0.724444	0.524364	0.148738		0.0128948	0.04137	0.00484042	0.0127697	0.0122166	0.0136857
C. glabrata	203B	1.09101	1.10591	0.87394	0.636993	0.117983	0		0.0420927	0.0435474	0.00696145	0.00622969	0.0184631	0
C. glabrata	1337W	1.09224	1.06914	0.975087	0.765155	0.527864	0.0941947		0.0275234	0.0107773	0.0256557	0.00754789	0.00628238	0.0144097
C. glabrata	1330W	1.09385	1.09214	0.901649	0.632748	0.166929	0		0.0306355	0.0455529	0.0145331	0.0191607	0.0156339	0
C. glabrata	1427W	1.09394	0.944069	0.831345	0.643155	0.423197	0.0274746		0.0380396	0.0319643	0.0261111	0.0234177	0.0257146	0.0475873
C. glabrata	64P	1.09501	0.776898	0.721358	0.633832	0.48405	0.275591		0.0273194	0.0532717	0.025784	0.0207664	0.0206547	0.00700884
C. glabrata	1171W	1.09949	0.849445	0.741712	0.519561	0.391941	0.169168		0.367559	0.463853	0.0929815	0.0753039	0.0764268	0.0496526
C. glabrata	188B	1.10103	1.02698	0.917532	0.773209	0.611503	0.129284		0.0285843	0.0189668	0.028405	0.00908664	0.0304459	0.0163504
C. glabrata	332B	1.10831	1.11652	0.977411	0.774383	0.557581	0.13233		0.0179763	0.0261369	0.0243673	0.00953717	0.0278495	0.0104197
C. glabrata	270B	1.11089	1.12591	1.02017	0.835693	0.662713	0.215812		0.0280237	0.0225683	0.0319193	0.0074649	0.0288902	0.0243629
C. glabrata	284B	1.11346	1.09145	1.01579	0.888913	0.727617	0.457312		0.0309606	0.00208915	0.0231427	0.0243657	0.00725881	0.0243715
C. glabrata	301B	1.11408	1.15893	0.984043	0.789917	0.615073	0.152766		0.0154227	0.0401459	0.0378832	0.0197509	0.0338018	0.00470122
C. glabrata	1424W	1.13113	1.04062	0.948475	0.755736	0.498853	0.120676		0.0371718	0.0203426	0.0127851	0.0245723	0.040699	0.0238028
C. glabrata	245B	1.13432	1.14968	1.02061	0.831178	0.237854	0		0.047731	0.051283	0.0309063	0.0157133	0.0414353	0
C. glabrata	BG2	1.14322	1.12011	1.14975	0.972885	0.757781	0.373342		0.0320387	0.0424399	0.00776987	0.030339	0.0233542	0.0307385
C. glabrata	1264W	1.14749	1.18327	1.02563	0.86333	0.663371	0.135264		0.0486369	0.0676158	0.0297094	0.00712922	0.0228553	0.0158471
C. glabrata	1246W	1.15574	1.10015	0.917323	0.688572	0.419303	0.0155516		0.034353	0.0138303	0.017637	0.0103166	0.0181826	0.0269362
C. glabrata	2064C	1.15881	1.13551	0.933939	0.699604	0.508077	0.137813		0.0146313	0.0157547	0.0213874	0.0114915	0.00842064	0.00810151
C. glabrata	47P	1.16009	0.930418	0.871749	0.692887	0.360661	0.0513858		0.0336185	0.070616	0.035743	0.00837621	0.142639	0.0890027
C. glabrata	74B	1.16049	1.14673	0.909659	0.63301	0.467389	0.110519		0.0326734	0.0162951	0.0331968	0.0283071	0.0129117	0.00623666
C. glabrata	1377W	1.16248	1.0935	1.005	0.843614	0.637066	0.126471		0.0218709	0.0103522	0.00753145	0.0202555	0.0323089	0.0240506
C. glabrata	69K	1.16266	1.01004	0.960255	0.776841	0.485244	0		0.0352642	0.0200505	0.0358798	0.0379553	0.0650027	0
C. glabrata	28P	1.17929	1.10022	0.967389	0.812596	0.641245	0.350768		0.0359694	0.0278442	0.0262641	0.0231825	0.00991075	0.0154717
C. glabrata	923C	1.19837	1.02993	0.990295	0.864949	0.700996	0.383275		0.0518081	0.0128207	0.0200145	0.0280511	0.00594761	0.0435255
C. glabrata	40P	1.22355	1.1526	1.02182	0.899312	0.72532	0.464678		0.0147035	0.0219244	0.00768333	0.015211	0.034453	0.0176415
C. glabrata	890C	1.22796	1.09944	0.934744	0.736937	0.54547	0.209513		0.019394	0.0280236	0.0344629	0.0169619	0.00938071	0.0223328
C. glabrata	2240C	1.23084	1.24877	1.08458	0.831485	0.0903436	0		0.0281728	0.0453632	0.0175481	0.0173204	0.0214326	0
C. glabrata	5P	1.23116	1.18844	1.05977	0.839435	0.587422	0.160662		0.0305981	0.0355613	0.00717885	0.00780034	0.0189385	0.0508278
C. glabrata	48P	1.2319	1.03654	1.00158	0.816781	0.562018	0.087193		0.0314774	0.023972	0.0178116	0.0227215	0.0214809	0.151023
C. glabrata	82P	1.23911	1.23729	1.08339	0.804352	0.42283	0.0170657		0.0472633	0.0659953	0.0201827	0.00277555	0.0470189	0.0295587
C. glabrata	242K	1.24412	0.892092	0.82413	0.736258	0.522024	0.258603		0.0396966	0.121341	0.0604715	0.0132412	0.0428854	0.0401658
C. glabrata	241K	1.24626	1.06916	1.02019	0.906862	0.614836	0.195457		0.0184967	0.0172604	0.0456838	0.0163875	0.0408879	0.0733808
C. glabrata	792C	1.25348	0.985493	0.648275	0.498319	0.315645	0.0736545		0.0363161	0.0198412	0.0251217	0.0058376	0.0102482	0.00272623
C. glabrata	89P	1.26852	1.24886	1.08418	0.840448	0.623423	0.185256		0.039372	0.0280209	0.0386331	0.00827613	0.0299218	0.078993
C. glabrata	7P	1.27322	1.27575	1.0879	0.871122	0.550906	0.123142		0.0401273	0.0261261	0.0308353	0.025202	0.0411025	0.0270691
C. glabrata	9P	1.27518	1.10792	0.86097	0.685334	0.533031	0.33745		0.0433232	0.0412656	0.0244644	0.016736	0.014698	0.010755
C. glabrata	1445W	1.27552	1.28265	0.981792	0.658614	0.234814	0		0.0570705	0.0889824	0.0418496	0.00872929	0.0143065	0
C. glabrata	50P	1.27762	1.14093	0.992853	0.840702	0.677617	0.371372		0.038362	0.0509069	0.0214181	0.0063973	0.0229493	0.0102067
C. glabrata	30P	1.28397	1.22789	1.09407	0.911417	0.649026	0.324293		0.043141	0.0456073	0.0323004	0.011009	0.0132162	0.0106018
C. glabrata	558C	1.28999	1.45639	1.28288	0.977297	0.751456	0.391674		0.0616619	0.0202586	0.0756374	0.0486056	0.0166891	0.0185186
C. glabrata	45P	1.29258	1.22422	1.09123	0.85582	0.546233	0.183883		0.0544456	0.00902454	0.0170187	0.0287228	0.00934622	0.0360117
C. glabrata	91P	1.30018	1.33749	1.18991	1.04608	0.802947	0.410406		0.0311873	0.0884487	0.067608	0.0565106	0.0579884	0.0666571
C. glabrata	1P	1.30132	1.31533	1.17888	1.04401	0.733939	0.354418		0.0188366	0.0523947	0.0398505	0.0177992	0.0137404	0.0437887
C. glabrata	20P	1.3041	1.2265	1.13126	0.948	0.583083	0.060529		0.079434	0.0476835	0.0406793	0.0243606	0.0490827	0.104839
C. glabrata	95P	1.30625	1.28875	1.17075	0.933159	0.657815	0.290185		0.0682189	0.0150617	0.0482627	0.035123	0.0171139	0.045812
C. glabrata	889C	1.30884	1.22659	1.10589	0.94672	0.704254	0.32338		0.0397306	0.0330509	0.0423867	0.0206798	0.0285932	0.0220908
C. glabrata	2322C	1.31268	1.24172	1.11962	0.889845	0.560102	0.0749346		0.0250973	0.0442222	0.0278194	0.0166165	0.061327	0.0654122
C. glabrata	405C	1.32009	1.30496	1.21449	1.08185	0.832485	0.386788		0.049458	0.0434074	0.0304337	0.00993242	0.00850389	0.0617417
C. glabrata	443C	1.3247	1.31098	1.18614	0.994714	0.521315	0.0990121		0.0461829	0.10389	0.0589484	0.0325557	0.0466622	0.0564916
C. glabrata	725C	1.32604	1.20492	1.08161	0.90536	0.652296	0.34301		0.0233822	0.0698588	0.0380105	0.0278254	0.0157444	0.0220448
C. glabrata	21P	1.32806	1.31766	1.01908	0.653147	0.290619	0.0526484		0.0642211	0.0353008	0.0258566	0.0335863	0.058163	0.0456106
C. glabrata	27P	1.33175	1.16696	1.02991	0.865	0.592847	0.0485761		0.0828106	0.0211878	0.0124362	0.00979884	0.0544873	0.0420695
C. glabrata	138K	1.33187	1.21426	1.06767	0.848742	0.583332	0.219733		0.0400397	0.017792	0.0254634	0.0208017	0.0417243	0.0750867
C. glabrata	66P	1.33562	1.22492	1.10935	0.913056	0.669088	0.339277		0.00849878	0.0356685	0.00146412	0.0158647	0.0220244	0.0191225
C. glabrata	517C	1.33934	1.2732	1.14885	0.923023	0.36181	0.0638799		0.18044	0.058797	0.0462137	0.0364901	0.138729	0.0593985
C. glabrata	16P	1.35954	1.34417	1.12356	0.885661	0.574252	0.234818		0.0724195	0.124512	0.0280713	0.0153297	0.0138223	0.0179147
C. glabrata	18P	1.36383	1.21827	0.998364	0.793106	0.584724	0.126797		0.0697408	0.0311306	0.0191436	0.0203996	0.0143819	0.00967811
C. glabrata	159K	1.36392	1.41299	1.23421	1.04235	0.748805	0.257056		0.0347555	0.0568145	0.0590073	0.0356848	0.0898475	0.0780739
C. glabrata	69P	1.37091	1.44415	1.22776	0.989856	0.760083	0.458406		0.0715652	0.167046	0.0468463	0.0342941	0.00545566	0.0155638
C. glabrata	135K	1.37271	1.13564	0.924081	0.666263	0.232082	0		0.08873	0.0348368	0.0580143	0.0440477	0.105713	0
C. glabrata	928C	1.37766	1.23077	1.14009	0.963831	0.640448	0.0723681		0.0302739	0.0288598	0.0290885	0.0143734	0.0571601	0.00637476
C. glabrata	61K	1.38312	0.977033	0.634741	0.445231	0.24428	0		0.0548289	0.0512398	0.0441938	0.0277858	0.0720172	0
C. glabrata	173K	1.40338	1.36652	1.1009	0.827371	0.64573	0.353714		0.127943	0.0862879	0.0516129	0.0290777	0.0566325	0.0676567
C. glabrata	444C	1.42388	1.3383	1.26462	1.07745	0.774877	0.235694		0.00795699	0.0587155	0.0352099	0.0313574	0.0401395	0.12308
C. glabrata	440C	1.43977	1.27483	1.14181	0.991567	0.610627	0.162417		0.0782932	0.048216	0.0294651	0.0232039	0.0429141	0.0806167
C. glabrata	93P	1.45733	1.35874	1.17642	1.04661	0.813059	0.363351		0.0775631	0.071595	0.0484411	0.0220269	0.0345447	0.0842111
C. glabrata	2076C	1.46768	1.36319	1.13637	0.915792	0.496181	0.0620516		0.0189641	0.104255	0.00588228	0.0121649	0.0739388	0.00538165
C. glabrata	491C	1.48244	1.38051	1.18927	0.964464	0.637203	0.203699		0.0327887	0.0498911	0.052975	0.0122096	0.0305245	0.0720297
C. glabrata	211K	1.55871	1.37555	1.228	1.02313	0.558291	0.113791		0.0788004	0.0912184	0.0346288	0.0221612	0.0948499	0.0438203
C. glabrata	87P	1.58411	1.28265	0.941899	0.746359	0.520327	0.0947294		0.100734	0.058505	0.0339695	0.0178772	0.0126584	0.00693645
C. krusei	108G	0.616044	0.555681	0.470387	0.331661	0.135852	0		0.461161	0.0181616	0.0144633	0.00525353	0.0118896	0
C. krusei	10P	0.434501	0.574499	0.244918	0.283924	0.0270242	0		0.0279685	0.12349	0.267002	0.0143108	0.0468073	0
C. krusei	116I	0.578795	0.670648	0.500831	0.317492	0.114339	0		0.0930076	0.0701647	0.0226177	0.00942883	0.030338	0
C. krusei	125P	0.60887	0.714847	0.402566	0.255774	0.0562884	0		0.273002	0.0244829	0.098013	0.0121879	0.050412	0
C. krusei	141B	0.570832	0.790356	0.489984	0.274249	0.0486279	0		0.323834	0.0282922	0.0138735	0.0115412	0.0453354	0
C. krusei	175I	0.519445	0.631081	0.413542	0.323624	0.116203	0		0.144414	0.0319042	0.165856	0.00508346	0.0174675	0
C. krusei	196I	0.586484	0.612386	0.21505	0.215943	0	0		0.0728742	0.00938922	0.110839	0.0231464	0	0
C. krusei	2033C	0.602024	0.670599	0.40215	0.225535	0.0211096	0		0.0942123	0.00730221	0.04634	0.00602492	0.0365629	0
C. krusei	2041C	0.646182	0.746458	0.454333	0.2401	0.0226247	0		0.0551542	0.0511863	0.000721626	0.00951435	0.0391872	0
C. krusei	2043C	0.718001	0.637514	0.367748	0.265613	0.0641982	0		0.131556	0.157891	0.149043	0.00465847	0.0581435	0
C. krusei	2044C	0.742498	0.664492	0.139606	0.203126	0	0		0.161217	0.000792257	0.0296171	0.00329427	0	0
C. krusei	2045C	0.612069	0.708466	0.367663	0.268235	0	0		0.124816	0.0115923	0.158207	0.0142424	0	0
C. krusei	2046C	0.42645	0.701164	0.439175	0.332869	0.140746	0
C. krusei	2099C	0.684407	0.692964	0.337535	0.23119	0	0		0.193464	0.0394033	0.189778	0.0269896	0	0
C. krusei	2100C	0.523855	0.719396	0.465951	0.230679	0.0241733	0		0.169805	0.0320315	0.0120837	0.0373301	0.0418694	0
C. krusei	2123C	0.49884	0.692452	0.467765	0.3371	0.201586	0		0.102339	0.02915	0.0129174	0.0147567	0.109482	0
C. krusei	212I	0.599236	0.564592	0.218839	0.266586	0.035202	0		0.0873546	0.206423	0.116871	0.046326	0.0609717	0
C. krusei	241B	0.506873	0.7227	0.309051	0.269103	0.0783003	0		0.0988991	0.0533829	0.18305	0.00798785	0.00695828	0
C. krusei	250I	0.567289	0.694159	0.38679	0.253143	0.0190008	0		0.213276	0.0499002	0.161986	0.0356666	0.0329103	0
C. krusei	254I	0.633893	0.661163	0.425982	0.227041	0.0414611	0		0.022202	0.00993784	0.0057076	0.0190234	0.0368368	0
C. krusei	25B	0.670216	0.763674	0.422387	0.268373	0.0746233	0		0.234419	0.0277557	0.146403	0.00814416	0.0178727	0
C. krusei	260I	0.65156	0.678206	0.350383	0.269108	0.0652187	0.00839278		0.180563	0.036816	0.0922073	0.0457089	0.0893062	0.0187668
C. krusei	275B	0.522793	0.681937	0.418488	0.26411	0	0		0.113816	0.0849834	0.0719456	0.00397016	0	0
C. krusei	288l	0.653609	0.679176	0.400695	0.309517	0.204682	0		0.0952102	0.0888805	0.0576383	0.11055	0.18117	0
C. krusei	293I	0.606673	0.501514	0.336395	0.225175	0	0		0.128472	0.0347695	0.112787	0.0181394	0	0
C. krusei	29G	0.498876	0.598096	0.159512	0.295352	0.0973621	0		0.0869252	0.0796056	0.00352942	0.00894162	0.0106071	0
C. krusei	2P	0.56641	0.701759	0.391339	0.128218	0	0		0.150412	0.0282407	0.047733	0.11172	0	0
C. krusei	344I_1	0.555446	0.63936	0.267533	0.23035	0.024921	0		0.126754	0.0601804	0.167773	0.0495837	0.0431644	0
C. krusei	359I	0.594479	0.605259	0.279478	0.29211	0.0722589	0		0.14695	0.13406	0.246016	0.0381204	0.0646959	0
C. krusei	375B	0.588718	0.76274	0.433658	0.169091	0	0		0.153143	0.0323108	0.0160204	0.0339412	0	0
C. krusei	388B	0.546207	0.735973	0.41357	0.240536	0.0239672	0		0.106382	0.0112361	0.102426	0.023355	0.0415123	0
C. krusei	42G	0.609793	0.613204	0.304034	0.299778	0.0631239	0		0.119711	0.100334	0.191078	0.0127359	0.054728	0
C. krusei	446B	0.536956	0.730446	0.390956	0.111822	0.073134	0.000388834		0.124886	0.0148412	0.00261929	0.0986971	0.126672	0.000673481
C. krusei	44P	0.642051	0.740971	0.464129	0.249914	0.0233063	0		0.196905	0.0152063	0.0877107	0.00988504	0.0403676	0
C. krusei	452I	0.48889	0.521435	0.251176	0.263594	0.0793442	0		0.0446051	0.143405	0.0501415	0.00715255	0.0133187	0
C. krusei	46P	0.622263	0.700703	0.349671	0.23091	0.0399275	0		0.126077	0.052133	0.0976205	0.0104727	0.0691565	0
C. krusei	484I_1	0.442964	0.687382	0.336404	0.268116	0.0508412	0		0.101205	0.0578115	0.176579	0.0139233	0.0440819	0
C. krusei	532I	0.617652	0.698659	0.326133	0.270301	0.0607304	0		0.200039	0.0194867	0.184368	0.00672427	0.0525942	0
C. krusei	544I	0.486156	0.613857	0.282297	0.299734	0.11388	0		0.108122	0.101302	0.214096	0.0167519	0.0217868	0
C. krusei	73B	0.750905	0.630934	0.576203	0.258925	0	0		0.102369	0.00703028	0.00667934	0.00393973	0	0
C. krusei	73P	0.484733	0.694387	0.334411	0.265258	0.0488968	0		0.0579499	0.0681071	0.148565	0.00820832	0.0439044	0
C. krusei	86P	0.77142	0.704794	0.421028	0.213954	0.0509317	0		0.0161993	0.0279857	0.0206652	0.020009	0.0443636	0
C. krusei	88G	0.567445	0.612878	0.236731	0.283917	0.104722	0		0.157645	0.0311306	0.18747	0.00502142	0.00625757	0
C. parapsilosis	101P	0.102179	0.07561	0.096332	0.0774079	0.08106	0.0842881		0.0314448	0.018037	0.00374225	0.0670433	0.0702944	0.0735265
C. parapsilosis	1069C	0.172079	0.124469	0.0937564	0.0841162	0.0871705	0.0889074		0.00586635	0.009582	0.0133509	0.00217834	0.00858626	0.0185258
C. parapsilosis	1076C	0.220305	0.193334	0.145546	0.11725	0.10439	0.100952		0.00519812	0.0042312	0.00241536	0.00485248	0.00480448	0.0220457
C. parapsilosis	1087C	0.178373	0.1448	0.111654	0.095228	0.0934529	0.0905543		0.00266674	0.00594597	0.00428539	0.00213586	0.00635158	0.0052981
C. parapsilosis	108B	0.144836	0.129904	0.124684	0.133402	0.1377	0.131195		0.00897478	0.005223	0.00467834	0.00602538	0.00714386	0.0116761
C. parapsilosis	1092C	0.170023	0.142987	0.112817	0.097793	0.096439	0.0978326		0.000863933	0.00544837	0.00311267	0.00124787	0.000971985	0.000945312
C. parapsilosis	1098C	0.200915	0.168898	0.129447	0.109497	0.105362	0.109878		0.0175105	0.00940102	0.00851918	0.00264573	0.00584061	0.0049173
C. parapsilosis	1099C	0.173802	0.142527	0.110841	0.102403	0.0887984	0.102331		0.014087	0.00108673	0.0059382	0.0047698	0.00993628	0.010174
C. parapsilosis	128B	0.164823	0.145853	0.123991	0.121593	0.1257	0.132736		0.0097852	0.00454838	0.00882009	0.0158468	0.0118694	0.0180178
C. parapsilosis	133P	0.225266	0.164773	0.103835	0.114616	0.117705	0.0504914		0.00419087	0.0110596	0.00562529	0.00690705	0.00664819	0.00447711
C. parapsilosis	140B	0.126308	0.115695	0.0882738	0.0961982	0.104494	0.102865		0.00293048	0.00357973	0.00738449	0.0117357	0.0167894	0.00714952
C. parapsilosis	148B	0.146152	0.146356	0.115654	0.0985164	0.0995661	0.110988		0.00380355	0.0138109	0.0116104	0.00906942	0.0136821	0.0150345
C. parapsilosis	149B	0.161522	0.149126	0.130536	0.105425	0.1073	0.116699		0.00457342	0.00720939	0.00965709	0.00631276	0.0191907	0.00949558
C. parapsilosis	156B	0.163809	0.139248	0.102547	0.0884893	0.0971766	0.0989216		0.000459035	0.00409036	0.00475212	0.00445002	0.00413012	0.00383104
C. parapsilosis	168B	0.174117	0.1501	0.119643	0.0909105	0.0815851	0.0818031		0.00135794	0.000686953	0.00281076	0.00382261	0.0099853	0.0138255
C. parapsilosis	172I	0.180306	0.139896	0.0965917	0.0842787	0.0782534	0.0488198		0.00223385	0.00321139	0.00862993	0.00986053	0.0143666	0.0463
C. parapsilosis	173P	0.18281	0.157683	0.121364	0.10693	0.0989486	0.123125		0.00261668	0.0143638	0.0058517	0.0018423	0.00483584	0.0198255
C. parapsilosis	174P	0.175523	0.153598	0.117171	0.109879	0.116409	0.130352		0.00676927	0.0136768	0.00433336	0.00582812	0.00251161	0.00865613
C. parapsilosis	190I	0.140071	0.101055	0.0674272	0.0561107	0.0583785	0.0423205		0.004178	0.00905429	0.00791407	0.00182193	0.0187114	0.04255
C. parapsilosis	197I	0.240579	0.228681	0.20395	0.105568	0.0706103	0.0346271		0.0151078	0.0162709	0.0539356	0.00583425	0.0137116	0.0557025
C. parapsilosis	199B	0.125577	0.115111	0.112088	0.12124	0.122603	0.163872		0.00851387	0.00192377	0.00457256	0.0189404	0.0154064	0.0597147
C. parapsilosis	2006C	0.209835	0.166467	0.125675	0.111787	0.110408	0.111096		0.00831335	0.00471624	0.00190134	0.0126746	0.0142978	0.00693383
C. parapsilosis	2065C	0.172656	0.127619	0.0896635	0.0939412	0.0968115	0.0850815		0.00470953	0.0103443	0.00792414	0.0209523	0.0151101	0.0232928
C. parapsilosis	2085C	0.204249	0.161638	0.119014	0.106993	0.117378	0.124064		0.00115845	0.00598524	0.00824348	0.0114228	0.0135605	0.0152981
C. parapsilosis	2088C	0.220459	0.177149	0.136302	0.113063	0.121602	0.109069		0.00478209	0.00503182	0.00411605	0.00419964	0.00584056	0.0149135
C. parapsilosis	2090C	0.153229	0.130532	0.105546	0.103106	0.110756	0.110865		0.0044953	0.00173588	0.00517114	0.0117023	0.0158531	0.00999754
C. parapsilosis	2101C	0.173246	0.142665	0.118463	0.107309	0.108228	0.0809605		0.00661057	0.00113522	0.00319222	0.00727563	0.00354764	0.012677
C. parapsilosis	213B	0.141949	0.105515	0.0937181	0.0980875	0.0837611	0.0935371		0.00727653	0.00833726	0.011572	0.0194903	0.0212727	0.0412942
C. parapsilosis	217B	0.140493	0.106242	0.083466	0.0789824	0.0822371	0.0796797		0.000846832	0.00204841	0.00529342	0.00794083	0.0104261	0.0181978
C. parapsilosis	2255C	0.141173	0.12282	0.0931981	0.0880427	0.0943874	0.0878665		0.00297249	0.00665257	0.00785964	0.00753863	0.00297489	0.00394047
C. parapsilosis	22B	0.180515	0.159236	0.125091	0.103684	0.0969973	0.089491		0.00112749	0.00279623	0.000744884	0.00524114	0.00539659	0.019481
C. parapsilosis	2303C	0.168669	0.108587	0.0787132	0.0985446	0.0879385	0.147865		0.00192926	0.00923998	0.0147363	0.0088854	0.0118318	0.0400804
C. parapsilosis	230B	0.17578	0.152403	0.116096	0.121356	0.12156	0.127694		0.000899219	0.00363013	0.00754463	0.00619045	0.00882661	0.0162346
C. parapsilosis	269B	0.161603	0.113888	0.10576	0.128678	0.105798	0.157174		0.0194378	0.0257271	0.0178617	0.0124524	0.0298154	0.0554434
C. parapsilosis	274B	0.253107	0.207439	0.146856	0.114882	0.10292	0.0966314		0.00439045	0.00981781	0.00664506	0.00223588	0.00368913	0.00136725
C. parapsilosis	276B	0.184607	0.137447	0.103505	0.135086	0.11851	0.152155		0.00810451	0.00913362	0.0118952	0.0109122	0.0178197	0.0297913
C. parapsilosis	280I	0.174514	0.153757	0.116928	0.121547	0.123416	0.133412		0.00400013	0.00395329	0.00435891	0.0129908	0.00880579	0.00387644
C. parapsilosis	296I	0.18977	0.142475	0.102242	0.096515	0.0958555	0.0743188		0.00564796	0.0031681	0.00340943	0.0182591	0.0107151	0.0256531
C. parapsilosis	304B	0.147393	0.108422	0.0971235	0.101559	0.105425	0.0657543		0.00534741	0.00323572	0.00696302	0.0161568	0.0137922	0.0276883
C. parapsilosis	308B	0.143255	0.126614	0.116288	0.0974512	0.0946289	0.0996884		0.0473088	0.0421628	0.015436	0.0033583	0.0122282	0.00985403
C. parapsilosis	310I	0.179311	0.15256	0.123533	0.122827	0.123486	0.120958		0.00594621	0.00529539	0.0028568	0.00967357	0.010973	0.00515307
C. parapsilosis	317I	0.107406	0.0898032	0.0893869	0.0951102	0.101824	0.113071		0.0070812	0.0121917	0.00438069	0.00666302	0.00409753	0.00928298
C. parapsilosis	330B	0.151852	0.143805	0.117072	0.0972411	0.111018	0.119815		0.00587885	0.00281698	0.0112024	0.0111739	0.0176611	0.0243917
C. parapsilosis	339I	0.156711	0.134556	0.111418	0.0843405	0.0757092	0.068963		0.002959	0.00242111	0.00974553	0.00243177	0.00729965	0.0193107
C. parapsilosis	33B	0.173768	0.151227	0.115788	0.114096	0.117283	0.111676		0.013855	0.00403363	0.00464305	0.00565867	0.0100787	0.00361913
C. parapsilosis	349I	0.19042	0.114801	0.0887007	0.105014	0.0827572	0.0602004		0.00687427	0.016944	0.00569245	0.0075009	0.0190006	0.0581889
C. parapsilosis	354I	0.113881	0.0688617	0.060929	0.0708462	0.0968757	0.0393559		0.00441581	0.00978762	0.00804305	0.0102447	0.0187747	0.0681664
C. parapsilosis	355I	0.159383	0.146636	0.112559	0.0804925	0.0889879	0.127871		0.00311377	0.00215599	0.0104112	0.00939138	0.015805	0.0228156
C. parapsilosis	359B	0.199762	0.171954	0.134371	0.108545	0.0953343	0.144809		0.00835985	0.0085259	0.00346814	0.00246958	0.000771776	0.0698075
C. parapsilosis	381I	0.20501	0.190656	0.164722	0.116441	0.0992327	0.0954544		0.00854824	0.00437127	0.00338017	0.00673818	0.00687698	0.00352177
C. parapsilosis	382I	0.152807	0.130761	0.0833664	0.0696004	0.080756	0.086036		0.000188904	0.00603159	0.0126718	0.009952	0.0203445	0.0182717
C. parapsilosis	391B	0.200341	0.153601	0.113044	0.100519	0.0964728	0.0935474		0.00297212	0.00684529	0.0071253	0.00502633	0.00699511	0.00655178
C. parapsilosis	392B	0.203917	0.168304	0.126171	0.103863	0.100566	0.0863401		0.00183623	0.0050482	0.00306517	0.0132221	0.00845328	0.018731
C. parapsilosis	406I	0.167029	0.144361	0.091709	0.0702436	0.0856907	0.0989381		0.00329147	0.00210434	0.00598628	0.000792591	0.00775804	0.00638221
C. parapsilosis	41P	0.225068	0.178458	0.11953	0.112581	0.108945	0.101413		0.0579378	0.0527598	0.0337957	0.00915082	0.00427866	0.00538499
C. parapsilosis	43G	0.141137	0.110892	0.0868302	0.0995767	0.0730905	0.0593111		0.00429322	0.0145068	0.00201561	0.0103789	0.0641743	0.0550014
C. parapsilosis	43P	0.193266	0.127807	0.160348	0.0944102	0.100316	0.0401077		0.0991899	0.0916545	0.0385417	0.0207764	0.0107635	0.0529292
C. parapsilosis	456I	0.163689	0.145001	0.122398	0.111649	0.100788	0.0888491		0.012405	0.00341455	0.00286881	0.00339971	0.00812511	0.0104113
C. parapsilosis	460B	0.192298	0.154982	0.111807	0.110174	0.105686	0.0683844		0.00840597	0.00699699	0.0114107	0.00410936	0.00319775	0.00963064
C. parapsilosis	49B	0.181163	0.161208	0.133855	0.102844	0.0865217	0.0831938		0.00658361	0.00263778	0.0061043	0.00251399	0.00568677	0.0285814
C. parapsilosis	50B	0.192166	0.169305	0.150942	0.121347	0.0876966	0.0794066		0.00580902	0.011521	0.00472536	0.00965725	0.0110178	0.0168541
C. parapsilosis	513I	0.256816	0.214389	0.170372	0.135206	0.116577	0.088965		0.00308429	0.000984876	0.00188719	0.0115729	0.0118131	0.00775754
C. parapsilosis	52P	0.17849	0.133727	0.104053	0.0969595	0.0987421	0.0672061		0.0150619	0.00796414	0.0105587	0.0133688	0.00884411	0.0582025
C. parapsilosis	54B	0.172665	0.150742	0.132306	0.12296	0.136	0.141785		0.000399964	0.00399032	0.00329518	0.0109858	0.0155501	0.0148086
C. parapsilosis	64S	0.169959	0.122964	0.0894149	0.0979305	0.106628	0.124839		0.00130623	0.0202884	0.00354018	0.0122259	0.0120356	0.0125617
C. parapsilosis	68I	0.213323	0.180173	0.132594	0.112237	0.104054	0.0961822		0.00275004	0.00723064	0.00981945	0.0025042	0.0013707	0.0046231
C. parapsilosis	71I	0.198067	0.171048	0.129884	0.101353	0.0975152	0.0902735		0.00183207	0.00712438	0.0137129	0.00495021	0.00621458	0.000983382
C. parapsilosis	76S	0.238693	0.206052	0.160678	0.123092	0.105128	0.110501		0.00658022	0.0101491	0.00272803	0.0049801	0.0073311	0.00780219
C. parapsilosis	77S	0.145608	0.142855	0.120363	0.122772	0.128164	0.134947		0.00117532	0.0101563	0.000675238	0.00959826	0.00798261	0.00725148
C. parapsilosis	94B	0.23552	0.187045	0.137925	0.111311	0.125499	0.12631		0.00839278	0.00676978	0.00337678	0.00569335	0.000955694	0.0169244
C. parapsilosis	96P	0.156039	0.119613	0.0917229	0.100422	0.103241	0.0994843		0.0194712	0.0268453	0.0134502	0.0131825	0.00388793	0.00839614
C. parapsilosis	98P	0.211076	0.173122	0.13588	0.124157	0.121631	0.122907		0.022294	0.0157042	0.00743582	0.00680465	0.00540933	0.00658095
C. parapsilosis	9L	0.161803	0.141931	0.112731	0.102972	0.112529	0.0202707		0.0243267	0.0312592	0.00599343	0.0160546	0.00680211	0.0351099
C. tropicalis	10R	0.688762	0.23228	0.268045	0.408924	0.442613	0.116424		0.188604	0.0224567	0.0526885	0.143723	0.0181121	0.031439
C. tropicalis	123I	0.690858	0.388414	0.322957	0.239542	0.291258	0.0557163		0.0122435	0.103328	0.0298712	0.0240641	0.0395773	0.0482886
C. tropicalis	124B	0.826845	0.521127	0.543128	0.480298	0.203376	0		0.0391038	0.100646	0.0683783	0.00447271	0.0242988	0
C. tropicalis	136P	0.935707	0.643352	0.629411	0.536466	0.368649	0		0.0457637	0.0484353	0.0160483	0.0143616	0.0198582	0
C. tropicalis	143B	0.516827	0.563458	0.469907	0.353897	0	0		0.0671229	0.0854643	0.0611131	0.0121777	0	0
C. tropicalis	14B	0.596359	0.595648	0.522521	0.406796	0.240625	0		0.0165372	0.0854618	0.0107594	0.00602623	0.0186867	0
C. tropicalis	151I	0.988805	0.712897	0.658659	0.562111	0.438087	0.159196		0.0386397	0.0146788	0.0177896	0.0103522	0.0135364	0.0222021
C. tropicalis	16I	0.493135	0.299686	0.357113	0.289638	0.168103	0.142117		0.101072	0.0410469	0.0622576	0.0290603	0.0377522	0.034117
C. tropicalis	183B	0.801351	0.650747	0.577437	0.451156	0.231245	0		0.0263427	0.00726794	0.00663077	0.0158651	0.0482935	0
C. tropicalis	18R	0.772972	0.288629	0.26105	0.185345	0.136679	0.194548		0.0330998	0.0263509	0.0688467	0.0288364	0.0395587	0.00886654
C. tropicalis	191I	0.556302	0.289242	0.181233	0.253412	0.372833	0.0514961		0.140554	0.0647944	0.019768	0.0273713	0.0141148	0.00126967
C. tropicalis	194I	0.809017	0.383538	0.429621	0.221165	0.395009	0.270584		0.0449802	0.0794677	0.0520544	0.0537473	0.0326195	0.00535703
C. tropicalis	19R	0.580594	0.226484	0.228955	0.150764	0.456081	0.109458		0.0799282	0.0380354	0.0592606	0.0469657	0.0114414	0.0300101
C. tropicalis	2027C	0.768682	0.685329	0.635912	0.547963	0.441639	0.0427238		0.0248139	0.0191104	0.0139314	0.00485	0.0136012	0.0739998
C. tropicalis	2107C	0.85417	0.480796	0.496483	0.456829	0.289713	0		0.0602298	0.154522	0.0778074	0.0238305	0.022709	0
C. tropicalis	212B	0.745897	0.466628	0.395909	0.364364	0	0		0.0465842	0.110798	0.120268	0.0148966	0	0
C. tropicalis	2143C	0.654189	0.430969	0.497169	0.397939	0.187686	0		0.0274489	0.0411093	0.0275336	0.0219762	0.00856273	0
C. tropicalis	2153C	0.607642	0.367537	0.38712	0.382534	0.422533	0.219612		0.109284	0.0348328	0.0703598	0.123469	0.0602191	0.0558234
C. tropicalis	2222C	0.638937	0.372069	0.525992	0.552699	0.34912	0		0.0971287	0.210203	0.152516	0.016536	0.0404259	0
C. tropicalis	223I	0.750271	0.264603	0.255431	0.18682	0.2315	0.0980089		0.0306069	0.0331004	0.00195991	0.0152953	0.152962	0.112654
C. tropicalis	2247C	0.541743	0.229152	0.43486	0.459677	0.187419	0		0.188187	0.0606532	0.0687875	0.0219405	0.0403176	0
C. tropicalis	2249C	0.870473	0.652325	0.547657	0.401008	0.163783	0.0319892		0.0266983	0.0300351	0.00709113	0.0284422	0.0379409	0.0554069
C. tropicalis	2271C	0.715649	0.312023	0.27864	0.233795	0.146057	0.107658		0.114092	0.0546233	0.0390885	0.031822	0.0101739	0.028372
C. tropicalis	22S	0.728735	0.188256	0.411556	0.386489	0.364939	0		0.0309752	0.0246101	0.191463	0.0834359	0.0135074	0
C. tropicalis	2311C	0.715037	0.44893	0.470098	0.452178	0.307582	0		0.0234997	0.0242368	0.044757	0.0186374	0.0193808	0
C. tropicalis	232B	0.687508	0.500144	0.281231	0.0951452	0	0		0.0611133	0.0493966	0.0193673	0.0121482	0	0
C. tropicalis	2334C	0.76825	0.319077	0.306795	0.331869	0.411823	0.142573		0.05106	0.0595082	0.0916356	0.0824868	0.0100423	0.125993
C. tropicalis	237B	0.519508	0.453136	0.516257	0.364083	0	0		0.104407	0.117512	0.0145146	0.0177368	0	0
C. tropicalis	24G	0.802006	0.359309	0.395694	0.380988	0.472326	0.0413189		0.127439	0.0534109	0.021739	0.111375	0.0296111	0.0715665
C. tropicalis	260B	0.7625	0.587819	0.556811	0.474545	0.301907	0		0.0149049	0.00920283	0.0192473	0.00267029	0.0212534	0
C. tropicalis	267B	0.691184	0.347419	0.312296	0.448182	0.349491	0		0.0308164	0.102247	0.0236515	0.0628529	0.0224996	0
C. tropicalis	26S	0.784332	0.215204	0.392045	0.427729	0.102793	0		0.0890196	0.0670901	0.048755	0.0316775	0.0114636	0
C. tropicalis	271I	0.76116	0.197691	0.28917	0.471498	0.391685	0.0566248		0.0541768	0.00715867	0.131621	0.0275756	0.0113195	0.0980771
C. tropicalis	272B	0.617709	0.527576	0.466966	0.30467	0	0		0.169299	0.0940464	0.0340402	0.0356763	0	0
C. tropicalis	278I	0.731195	0.527981	0.541141	0.473058	0.265533	0		0.0358843	0.0589479	0.0202421	0.0289681	0.085782	0
C. tropicalis	2R	0.743484	0.253729	0.230595	0.266928	0.4311	0.134393		0.217192	0.10318	0.11298	0.13657	0.0387113	0.0356993
C. tropicalis	312I	0.867272	0.626651	0.532499	0.43422	0.232205	0		0.0436614	0.0224301	0.0187419	0.0114906	0.0733782	0
C. tropicalis	31P	0.612641	0.467814	0.407574	0.173	0	0		0.041109	0.049408	0.010054	0.00956877	0	0
C. tropicalis	328I	0.758319	0.606091	0.463946	0.45658	0.29012	0		0.0749919	0.0407298	0.165692	0.0300236	0.0205614	0
C. tropicalis	32R	0.646814	0.304766	0.375904	0.427793	0.392945	0.0191966		0.0758827	0.119094	0.181694	0.117576	0.00737095	0.0383931
C. tropicalis	33I	0.559976	0.467767	0.412809	0.273828	0.0847579	0		0.189131	0.0224326	0.0172819	0.0111587	0.00757329	0
C. tropicalis	342I	0.65837	0.346875	0.335186	0.386559	0.416262	0.0928112		0.156233	0.0769269	0.0598379	0.11873	0.024419	0.0126382
C. tropicalis	344I_2	0.777651	0.82318	0.767013	0.646492	0.41931	0.12862		0.0137626	0.067306	0.0622779	0.0254522	0.0180726	0.0159677
C. tropicalis	35P	0.739079	0.478868	0.506152	0.354436	0.146106	0		0.0415306	0.014507	0.0116601	0.010802	0.0166435	0
C. tropicalis	365B	0.772691	0.535967	0.617142	0.523268	0.317902	0		0.0468074	0.22821	0.0259138	0.0109706	0.0271007	0
C. tropicalis	380B	0.660794	0.333802	0.420485	0.477927	0.378082	0		0.0449518	0.0234016	0.0489929	0.0405281	0.0152874	0
C. tropicalis	420B	0.790261	0.425579	0.453291	0.385822	0.0781797	0		0.0421671	0.0237321	0.0770902	0.0194732	0.0729674	0
C. tropicalis	440B	0.891254	0.521898	0.499462	0.458528	0.17326	0		0.0714502	0.0334325	0.0846785	0.0243139	0.0236303	0
C. tropicalis	441B	0.756359	0.432278	0.43839	0.447844	0.201706	0		0.0663249	0.0780974	0.119127	0.0209751	0.0292221	0
C. tropicalis	443B	0.674277	0.447557	0.566347	0.499203	0.283751	0		0.0868366	0.0771793	0.0345186	0.00670149	0.0220075	0
C. tropicalis	444B	0.677648	0.530583	0.380434	0.267223	0.186086	0		0.00771189	0.0337033	0.0212843	0.0247737	0.0457416	0
C. tropicalis	445I/2	0.966685	0.65841	0.721134	0.579584	0.292712	0		0.03063	0.0634392	0.0328283	0.0175393	0.0210297	0
C. tropicalis	446I	0.667825	0.351385	0.555638	0.563098	0.327934	0		0.068714	0.066584	0.159779	0.0304979	0.0301127	0
C. tropicalis	453I	0.82951	0.727175	0.354063	0.207955	0.0857031	0		0.0317514	0.0703904	0.0581737	0.037052	0.0752396	0
C. tropicalis	468I	1.01736	0.234696	0.209192	0.365844	0.424306	0.173737		0.637867	0.123643	0.0297197	0.209191	0.0469361	0.0249613
C. tropicalis	471I	0.8592	0.658024	0.651573	0.529844	0.332067	0		0.0185354	0.100735	0.0300203	0.00990494	0.0550104	0
C. tropicalis	48I	0.829629	0.390212	0.49342	0.317478	0.144382	0		0.0680909	0.0482542	0.0208071	0.0272707	0.0235195	0
C. tropicalis	547I	0.622132	0.367439	0.35668	0.234756	0.182545	0		0.127289	0.110194	0.0382652	0.0235706	0.0120522	0
C. tropicalis	580I	0.546415	0.378382	0.233423	0.197329	0.141966	0.124302		0.0780088	0.0462535	0.0433173	0.0192425	0.0172964	0.0114364
C. tropicalis	59P	0.893555	0.670973	0.590857	0.490693	0.323191	0		0.0241197	0.0156363	0.00806553	0.0108007	0.0259299	0
C. tropicalis	61P	0.727497	0.585663	0.548847	0.446053	0.25143	0		0.0273968	0.0243597	0.0115754	0.00519671	0.0195427	0
C. tropicalis	77P	0.668791	0.575395	0.526759	0.433733	0.165693	0		0.0135972	0.00997957	0.0165164	0.000295278	0.0312478	0
C. tropicalis	78P	0.734565	0.506167	0.553585	0.431498	0.220401	0		0.120621	0.244688	0.0132649	0.0114597	0.00796107	0
C. tropicalis	79S	0.47977	0.150222	0.495595	0.496199	0.394083	0.165215		0.134789	0.0157498	0.09269	0.0208768	0.0251615	0.0296549
C. tropicalis	7L	0.706868	0.375004	0.352291	0.272964	0.153772	0.00955237		0.109082	0.0219407	0.0592083	0.0389375	0.0558571	0.0165452
C. krusei	82I	0.364588	0.241721	0.301001	0.181714	0	0		0.0748033	0.0112508	0.0650719	0.0212803	0	0
C. tropicalis	84S	0.821487	0.338008	0.414877	0.229406	0.213837	0.027067		0.0403939	0.0531046	0.061291	0.0611678	0.0620045	0.0468814

## Sheet: Table 3
species	strain	Glucose_growth_rate	Lactate_growth_rate		stdev_glc	stdev_lac
C. albicans	402I_1	0.597713	0.0496135		0.00835366	0.0162825
C. albicans	418B	0.305248	0.0937689		0.0535507	0.0854536
C. albicans	104I	0.569121	0.0654157		0.0491665	0.00413646
C. albicans	114G	0.727515	0.0587396		0.0443424	0.0199215
C. albicans	442I	0.595848	0.0725796		0.0400034	0.0149559
C. albicans	380I	0.592097	0.0717754		0.0366905	0.00159533
C. albicans	109I	0.557656	0.0698456		0.0356564	0.00392554
C. albicans	127G	0.573003	0.0711215		0.0348081	0.00461172
C. albicans	33R	0.569728	0.0778071		0.0336667	0.0164808
C. albicans	2104C	0.493402	0.195227		0.0325558	0.025674
C. albicans	401B	0.617921	0.0486308		0.0306583	0.00244344
C. albicans	530I	0.561847	0.0877193		0.0296741	0.0156439
C. albicans	303I	0.576145	0.0994724		0.0291427	0.012115
C. albicans	217I	0.39508	0.0422401		0.0285733	0.00689421
C. albicans	599I	0.600357	0.0764714		0.0284626	0.0147836
C. albicans	477I	0.606282	0.0765361		0.027609	0.0100171
C. albicans	200I	0.589621	0.0582221		0.027314	0.010789
C. albicans	367I_1	0.610655	0.0532013		0.0272293	0.0160732
C. albicans	2338C	0.511373	0.0764274		0.0271164	0.00647999
C. albicans	206I	0.614253	0.0448934		0.0264409	0.019789
C. albicans	319B	0.595873	0.0721035		0.0259831	0.00164055
C. albicans	456B	0.588486	0.0806938		0.0259378	0.0300095
C. albicans	213I	0.57725	0.081624		0.0258624	0.0552046
C. albicans	5R	0.596679	0.0704515		0.0253377	0.00208302
C. albicans	13R	0.613821	0.0534268		0.0253113	0.0228326
C. albicans	352I	0.567272	0.0702681		0.0252769	0.00495276
C. albicans	558I	0.492144	0.0540797		0.0251018	0.0123568
C. albicans	55P	0.592887	0.0903545		0.0247261	0.00717159
C. albicans	3P	0.580012	0.0572962		0.0244795	0.0226529
C. albicans	2332C	0.540535	0.0656416		0.0242096	0.0142784
C. albicans	14R	0.587716	0.078762		0.0241628	0.005522
C. albicans	400I	0.559246	0.0684268		0.0236153	0.000781802
C. albicans	112G	0.551877	0.0671026		0.0234848	0.020879
C. albicans	430B	0.566167	0.0811989		0.0234372	0.0713765
C. albicans	514I	0.603668	0.0623045		0.0232442	0.0182238
C. albicans	84P	0.6168	0.0597532		0.0231432	0.00724413
C. albicans	490I_2	0.632683	0.0510346		0.0226396	0.014797
C. albicans	487I	0.626212	0.0649383		0.0226356	0.0282078
C. albicans	573I	0.632128	0.0757723		0.022403	0.00659022
C. albicans	2246C	0.565965	0.0784542		0.0218344	0.00448411
C. albicans	384B	0.645506	0.0764591		0.0217568	0.00132514
C. albicans	300I	0.588873	0.0581461		0.0216184	0.0205135
C. albicans	58P	0.62058	0.109729		0.0212875	0.0447385
C. albicans	590I	0.555784	0.0705517		0.0206694	0.0103645
C. albicans	379B	0.600201	0.0642819		0.0206631	0.0113304
C. albicans	204I	0.513386	0.114944		0.0205134	0.0231487
C. albicans	107G	0.596656	0.07568		0.0204235	0.0440985
C. albicans	183I	0.522308	0.0699717		0.0203642	0.00321323
C. albicans	306I	0.582886	0.0662559		0.0199538	0.0288768
C. albicans	2141C	0.660535	0.0647713		0.0197889	0.00430768
C. albicans	186I	0.656225	0.0572549		0.0195568	0.0136638
C. albicans	391I	0.516564	0.0761498		0.0191693	0.0122798
C. albicans	333B	0.588244	0.0469255		0.019085	0.0111489
C. albicans	537I	0.604582	0.0787896		0.0190486	0.00459581
C. albicans	29I	0.522743	0.0890294		0.0187321	0.017917
C. albicans	450I	0.564385	0.0647439		0.0186744	0.0148556
C. albicans	100G	0.390203	0.0702196		0.0185201	0.0409849
C. albicans	364B	0.600173	0.0655081		0.0183706	0.00678033
C. albicans	22R	0.617757	0.0578913		0.018217	0.0128901
C. albicans	171I	0.537983	0.0876231		0.017501	0.00543072
C. albicans	458B	0.628414	0.0606646		0.0174367	0.00402351
C. albicans	2183C	0.533113	0.0976893		0.0173248	0.0271757
C. albicans	2175C	0.580203	0.0743219		0.0171723	0.00525221
C. albicans	29R	0.580003	0.0700523		0.0165397	0.00263949
C. albicans	579I	0.592975	0.0846277		0.0164599	0.00869698
C. albicans	2071C	0.58893	0.133419		0.01621	0.0983733
C. albicans	386I	0.596812	0.0637632		0.0156796	0.0182585
C. albicans	34I	0.60961	0.0670592		0.0139872	0.0185567
C. albicans	326I	0.639258	0.0724664		0.0136128	0.0517038
C. albicans	4R	0.569158	0.0567256		0.0135826	0.00989605
C. albicans	31I	0.59332	0.0670229		0.0130599	0.0308064
C. albicans	423B	0.630823	0.0417621		0.0128824	0.0151908
C. albicans	39I	0.59869	0.0854096		0.0123162	0.0383668
C. albicans	22I	0.584323	0.0608996		0.0121943	0.0317437
C. albicans	412I	0.559226	0.0691581		0.0121475	0.00503022
C. albicans	609I	0.560296	0.0432247		0.0116527	0.0173065
C. albicans	575I	0.600969	0.0582439		0.0116265	0.0270681
C. albicans	283I	0.599176	0.0494066		0.0110953	0.00705134
C. albicans	411B	0.589409	0.0803083		0.00956844	0.0264511
C. albicans	19P	0.484042	0.0690308		0.00950622	0.0147452
C. albicans	33P	0.476254	0.0958773		0.00886779	0.000361701
C. albicans	308I	0.594502	0.0380131		0.00878669	0.00974405
C. albicans	245I	0.513493	0.0572336		0.00820155	0.0123774
C. albicans	533I	0.6097	0.0870971		0.00597631	0.0132699
C. glabrata	50P	0.896351	0.0469797		0.0484462	0.00243423
C. glabrata	32P	0.768528	0.0358187		0.0190376	0.00450405
C. glabrata	82P	0.897193	0.0311178		0.00991763	0.00469654
C. glabrata	74B	0.921954	0.0235196		0.0225664	0.00477549
C. glabrata	40P	0.736434	0.0362909		0.0711107	0.00530134
C. glabrata	1391W	0.931146	0.0210738		0.0258581	0.00537909
C. glabrata	91P	0.930345	0.0311716		0.035012	0.00541978
C. glabrata	301B	1.02674	0.0272607		0.0360681	0.00582934
C. glabrata	1337W	0.94429	0.0383016		0.0291381	0.00596505
C. glabrata	2064C	0.879009	0.0262472		0.0766843	0.00602676
C. glabrata	47P	0.858986	0.0504483		0.0281776	0.00622379
C. glabrata	1235W	0.866917	0.0316561		0.0294414	0.00624879
C. glabrata	787C	0.787128	0.0444952		0.0177259	0.00680613
C. glabrata	889C	0.836515	0.0422968		0.0321874	0.00754348
C. glabrata	2322C	0.807701	0.0366077		0.0384152	0.00767437
C. glabrata	1424W	0.802226	0.0289302		0.0248674	0.0078042
C. glabrata	223B	0.752551	0.0272697		0.00906724	0.00793029
C. glabrata	443C	0.867652	0.0361016		0.0225408	0.00800763
C. glabrata	1P	0.930086	0.0347912		0.0305247	0.00819237
C. glabrata	26P	0.720842	0.0854511		0.0460618	0.0095742
C. glabrata	18P	0.885737	0.0460141		0.0182304	0.00961633
C. glabrata	48P	0.915607	0.0316451		0.0151728	0.00978316
C. glabrata	266B	0.861528	0.0922254		0.020239	0.0101517
C. glabrata	95P	0.986964	0.0865075		0.0231669	0.0104541
C. glabrata	28P	0.663186	0.10795		0.0366917	0.0109846
C. glabrata	1427W	0.705509	0.037734		0.0360861	0.0111664
C. glabrata	284B	0.910953	0.0309512		0.0444197	0.0123548
C. glabrata	7P	0.968975	0.0370858		0.0372965	0.0124267
C. glabrata	491C	0.94054	0.0414729		0.0245135	0.0125141
C. glabrata	1377W	0.96396	0.0288679		0.0301958	0.0127678
C. glabrata	5P	0.881704	0.0342466		0.0325803	0.0129995
C. glabrata	890C	0.830128	0.0435596		0.03105	0.013514
C. glabrata	87P	0.967024	0.0313859		0.0427547	0.0136658
C. glabrata	64P	0.780343	0.0822565		0.0250271	0.013883
C. glabrata	89P	0.779879	0.0426694		0.0441469	0.0139987
C. glabrata	1045C	0.794719	0.0643148		0.00879834	0.0145618
C. glabrata	242K	0.93255	0.067858		0.00956922	0.015544
C. glabrata	21P	0.88509	0.0928158		0.0354146	0.0168456
C. glabrata	211K	1.02331	0.032996		0.024632	0.0171857
C. glabrata	71P	0.592712	0.0493013		0.00944646	0.0174718
C. glabrata	61K	0.922118	0.0353237		0.0399284	0.0177839
C. glabrata	792C	0.837822	0.0421202		0.0248699	0.0191858
C. glabrata	45P	0.910841	0.0429678		0.0126522	0.0205218
C. glabrata	69K	0.902544	0.0703935		0.0220547	0.0215839
C. glabrata	9P	0.830109	0.0508994		0.0281346	0.0228056
C. glabrata	1058C	0.752924	0.0556461		0.0180786	0.0241096
C. glabrata	1171W	0.710781	0.0496777		0.0611182	0.0266976
C. glabrata	928C	0.971068	0.0478316		0.0360094	0.0277872
C. glabrata	1246W	0.964751	0.0382508		0.035822	0.0294943
C. glabrata	1330W	0.921332	0.0647919		0.0239306	0.0295237
C. glabrata	27P	0.936456	0.0982004		0.014673	0.0303706
C. glabrata	2011C	0.744313	0.0717495		0.0323034	0.0329915
C. glabrata	138K	0.939612	0.0571966		0.0140651	0.0336569
C. glabrata	173K	0.969353	0.0405447		0.0480291	0.0341403
C. glabrata	725C	0.985047	0.0468811		0.0254402	0.0345907
C. glabrata	30P	0.976898	0.0608919		0.0287928	0.0352786
C. glabrata	135K	0.908921	0.0742072		0.0792159	0.0364016
C. glabrata	270B	0.920844	0.0505957		0.0290875	0.0364096
C. glabrata	1253W	0.867809	0.04787		0.0136853	0.0367329
C. glabrata	20P	0.929597	0.0965338		0.0204403	0.0378869
C. glabrata	2240C	0.86066	0.0680796		0.0162554	0.0393964
C. glabrata	69P	0.982344	0.111094		0.00462034	0.0403218
C. glabrata	440C	0.881986	0.10893		0.0437805	0.0421134
C. glabrata	97B	0.617491	0.0973665		0.101049	0.0452852
C. glabrata	245B	1.02381	0.0676953		0.032548	0.046203
C. glabrata	93P	0.962581	0.0658089		0.0148033	0.0476195
C. glabrata	1362W	0.732076	0.0517501		0.0302721	0.0488254
C. glabrata	16R	0.81501	0.0610531		0.0352704	0.0492786
C. glabrata	38P	0.737312	0.12157		0.0040077	0.0493753
C. glabrata	41B	0.725607	0.0775807		0.0381664	0.050233
C. glabrata	65P	0.537854	0.094947		0.0372178	0.052699
C. glabrata	241K	0.881897	0.0507755		0.0406387	0.0532846
C. glabrata	558C	0.94097	0.0572585		0.04003	0.0542897
C. glabrata	206B	0.910523	0.0579838		0.0116353	0.0612567
C. glabrata	117B	0.866108	0.0712286		0.0259679	0.0630264
C. glabrata	225B	0.928247	0.0668731		0.018963	0.0643255
C. glabrata	306B	0.85682	0.0746197		0.0460096	0.065209
C. glabrata	405C	0.970854	0.065744		0.030377	0.0654424
C. glabrata	153B	0.535679	0.0950001		0.0663573	0.0685414
C. glabrata	188B	0.95605	0.0920199		0.00419577	0.078472
C. glabrata	562C	0.710959	0.14088		0.0324649	0.0822656
C. glabrata	332B	0.82445	0.0919039		0.0377487	0.0888971
C. glabrata	444C	0.964213	0.141437		0.0293131	0.103662
C. glabrata	1445W	0.83353	0.104027		0.0209179	0.122567
C. glabrata	1247W	0.704271	0.138088		0.0114824	0.126567
C. glabrata	159K	1.02004	0.161935		0.0541656	0.141404
C. glabrata	1264W	0.922685	0.157666		0.0375436	0.146792
C. glabrata	203B	0.922889	0.124891		0.0185647	0.155844
C. glabrata	923C	0.903044	0.162784		0.0204707	0.160943
C. glabrata	2076C	0.961938	0.16229		0.0263751	0.184766
C. glabrata	66P	0.944805	0.0703123		0.0355057	0.00232321
C. glabrata	517C	1.01187	0.0736957		0.0225171	0.00264176
C. glabrata	16P	0.933612	0.0308411		0.0282398	0.00294309
C. krusei	29G	0.541591	0.685347		0.00641512	0.142652
C. krusei	359I	0.567442	0.700866		0.00683098	0.127947
C. krusei	2043C	0.571682	0.541883		0.00688654	0.158793
C. krusei	532I	0.657008	0.819045		0.00861954	0.185739
C. krusei	375B	0.499844	0.651786		0.0102522	0.0296161
C. krusei	73P	0.541771	0.602981		0.0103934	0.0508814
C. krusei	82I	0.512914	0.783131		0.0108612	0.169974
C. krusei	484I_1	0.605382	0.661652		0.0111224	0.00879752
C. krusei	2100C	0.618517	0.560923		0.0120557	0.0284194
C. krusei	88G	0.420831	0.843067		0.0157023	0.0472767
C. krusei	73B	0.4841	0.502539		0.0168501	0.0284739
C. krusei	125P	0.512205	0.626824		0.0177535	0.0985369
C. krusei	2044C	0.623805	0.794502		0.020308	0.291774
C. krusei	86P	0.612991	0.192415		0.0224686	0.239497
C. krusei	2033C	0.537962	0.656816		0.0225966	0.237638
C. krusei	388B	0.610797	0.46019		0.0249506	0.291161
C. krusei	42G	0.532509	0.705247		0.0271988	0.161159
C. krusei	254I	0.604999	0.521602		0.0303297	0.0275146
C. krusei	260I	0.541694	0.589477		0.0310138	0.218294
C. krusei	2041C	0.5647	0.634897		0.0315989	0.0557404
C. krusei	141B	0.590598	0.537506		0.0346333	0.153449
C. krusei	288l	0.495653	0.656421		0.0374702	0.404587
C. krusei	293I	0.597553	0.650682		0.0374728	0.197142
C. krusei	446B	0.551902	0.422878		0.0381379	0.261921
C. krusei	452I	0.571652	0.632675		0.0385951	0.181691
C. krusei	2045C	0.683628	0.582844		0.0387818	0.141994
C. krusei	241B	0.592429	0.620383		0.0394158	0.0268958
C. krusei	116I	0.56863	0.662451		0.0412637	0.1495
C. krusei	46P	0.612685	0.630795		0.0429117	0.0564692
C. krusei	2123C	0.592749	0.811362		0.0466253	0.0501235
C. krusei	344I_1	0.541441	0.670531		0.0480698	0.0497466
C. krusei	175I	0.472787	0.605418		0.048763	0.167323
C. krusei	10P	0.528022	0.593176		0.050266	0.326894
C. krusei	196I	0.561935	0.762415		0.0541799	0.0846112
C. krusei	250I	0.556877	0.451062		0.0564082	0.244991
C. krusei	275B	0.629231	0.643947		0.0573139	0.0333475
C. krusei	25B	0.55529	0.622958		0.0606448	0.0403584
C. krusei	108G	0.46418	0.431362		0.0616674	0.204582
C. krusei	212I	0.499634	0.658562		0.0702087	0.0368474
C. krusei	544I	0.635585	0.581513		0.0735231	0.035263
C. krusei	44P	0.492316	0.659763		0.0933808	0.0703728
C. krusei	2046C	0.397659	0.651726		0.0933944	0.117913
C. krusei	2099C	0.599128	0.592125		0.118777	0.0635932
C. parapsilosis	2090C	0.0571234	0.532059		0.00755895	0.0576508
C. parapsilosis	2255C	0.342777	0.483815		0.234809	0.180765
C. parapsilosis	355I	0.0460769	0.0498627		0.0503891	0.00192777
C. parapsilosis	406I	0.0396158	0.0148827		0.00632428	0.00129245
C. parapsilosis	330B	0.119404	0.226753		0.110154	0.213917
C. parapsilosis	173P	0.17584	0.207422		0.0156907	0.0147641
C. parapsilosis	41P	0.0931113	0.17063		0.00622624	0.0902851
C. parapsilosis	52P	0.124941	0.148209		0.000595284	0.122467
C. parapsilosis	9L	0.0525174	0.0414015		0.0322997	0.00620377
C. parapsilosis	77S	0.151724	0.138519		0.0208441	0.00470269
C. parapsilosis	96P	0.231782	0.13009		0.0275486	0.00973625
C. parapsilosis	149B	0.0889641	0.124864		0.00578079	0.161519
C. parapsilosis	94B	0.174656	0.124291		0.013409	0.119144
C. parapsilosis	199B	0.217204	0.124136		0.00771934	0.0374742
C. parapsilosis	43P	0.0679385	0.123305		0.0213312	0.0354185
C. parapsilosis	392B	0.186125	0.122528		0.124159	0.0642339
C. parapsilosis	2303C	0.131346	0.114175		0.016344	0.0213718
C. parapsilosis	76S	0.170316	0.112101		0.0144959	0.0486309
C. parapsilosis	168B	0.115469	0.107537		0.0341687	0.0690769
C. parapsilosis	2101C	0.198275	0.105423		0.00600924	0.0184649
C. parapsilosis	140B	0.231388	0.09893		0.0435801	0.0217929
C. parapsilosis	359B	0.263687	0.0988446		0.0201549	0.087143
C. parapsilosis	1098C	0.15206	0.0932611		0.0187715	0.0237134
C. parapsilosis	217B	0.0934361	0.0904413		0.0132759	0.0415567
C. parapsilosis	2085C	0.168937	0.0862869		0.0102711	0.0755533
C. parapsilosis	54B	0.228228	0.084215		0.016587	0.0543855
C. parapsilosis	190I	0.139759	0.0821496		0.0153347	0.0681171
C. parapsilosis	68I	0.148288	0.0811645		0.0165938	0.0336656
C. parapsilosis	2088C	0.108675	0.0778033		0.00807753	0.0500525
C. parapsilosis	71I	0.136801	0.076654		0.0095731	0.043875
C. parapsilosis	33B	0.223818	0.0747286		0.0113915	0.0426293
C. parapsilosis	108B	0.154577	0.0732797		0.0169907	0.0429692
C. parapsilosis	308B	0.112928	0.0714678		0.110199	0.0339656
C. parapsilosis	128B	0.219202	0.0699448		0.0198452	0.0270783
C. parapsilosis	276B	0.209731	0.0684586		0.0202673	0.0229604
C. parapsilosis	22B	0.125844	0.0681908		0.00893795	0.0499149
C. parapsilosis	354I	0.219487	0.0675604		0.0688912	0.0191305
C. parapsilosis	2065C	0.124631	0.0675342		0.0153403	0.0368655
C. parapsilosis	456I	0.135423	0.0666661		0.0233244	0.0417245
C. parapsilosis	148B	0.107889	0.0658666		0.0109456	0.0673864
C. parapsilosis	101P	0.0973152	0.0635657		0.0144686	0.0345959
C. parapsilosis	310I	0.220943	0.0610416		0.00383124	0.0474622
C. parapsilosis	1092C	0.191699	0.059295		0.0218612	0.0354452
C. parapsilosis	2006C	0.151925	0.0592169		0.014822	0.0290399
C. parapsilosis	1087C	0.192826	0.0575442		0.0252049	0.0341823
C. parapsilosis	213B	0.136398	0.0568678		0.0451462	0.042892
C. parapsilosis	98P	0.187673	0.0565564		0.0130285	0.00892494
C. parapsilosis	382I	0.136708	0.0561889		0.0181478	0.00870327
C. parapsilosis	133P	0.176304	0.0543924		0.0108286	0.00506163
C. parapsilosis	391B	0.246307	0.0507021		0.0451216	0.00414622
C. parapsilosis	1099C	0.200909	0.0496843		0.0124671	0.0312747
C. parapsilosis	1076C	0.146395	0.0489517		0.00717022	0.0408636
C. parapsilosis	513I	0.22084	0.0477975		0.015194	0.0370682
C. parapsilosis	381I	0.0738033	0.0448165		0.0140862	0.0179183
C. parapsilosis	1069C	0.12771	0.0443671		0.0184305	0.0157895
C. parapsilosis	172I	0.139661	0.0439798		0.0128935	0.00464279
C. parapsilosis	230B	0.159263	0.0439089		0.0241368	0.0151145
C. parapsilosis	317I	0.188273	0.043757		0.0156576	0.0230691
C. parapsilosis	43G	0.141279	0.0429961		0.0181666	0.00655481
C. parapsilosis	156B	0.147956	0.0423679		0.0405048	0.0367897
C. parapsilosis	304B	0.14781	0.0397984		0.047799	0.00410119
C. parapsilosis	349I	0.111077	0.0397459		0.0137987	0.00889082
C. parapsilosis	460B	0.189504	0.0384422		0.119345	0.0075399
C. parapsilosis	280I	0.21865	0.0372192		0.0124238	0.0105423
C. parapsilosis	339I	0.07909	0.0359998		0.0118088	0.015227
C. parapsilosis	197I	0.241724	0.0358744		0.054479	0.010576
C. parapsilosis	296I	0.130287	0.0340704		0.0206691	0.00491966
C. parapsilosis	174P	0.164316	0.0339361		0.0245679	0.0014878
C. parapsilosis	274B	0.167317	0.0336901		0.0179252	0.00223071
C. parapsilosis	269B	0.13175	0.0335841		0.0152763	0.00587587
C. parapsilosis	64S	0.166991	0.0329762		0.00259425	0.0106429
C. parapsilosis	50B	0.100791	0.0257507		0.0104561	0.0030576
C. parapsilosis	49B	0.098435	0.017961		0.0500728	0.00837662
C. tropicalis	328I	0.627963	0.262042		0.0232474	0.0638221
C. tropicalis	237B	0.540357	0.224124		0.0189313	0.0370387
C. tropicalis	2222C	0.720812	0.16201		0.0930769	0.0477359
C. tropicalis	79S	0.488152	0.0491106		0.0859993	0.0187168
C. tropicalis	342I	0.499195	0.184409		0.0820934	0.0151343
C. tropicalis	2R	0.679548	0.0851664		0.0785929	0.00938722
C. tropicalis	191I	0.574883	0.273818		0.0707234	0.0545402
C. tropicalis	26S	0.527888	0.144644		0.0650595	0.0115265
C. tropicalis	278I	0.593648	0.246058		0.060222	0.0294251
C. tropicalis	223I	0.692094	0.162637		0.0582718	0.00433953
C. tropicalis	19R	0.508206	0.250104		0.0580142	0.039711
C. tropicalis	312I	0.576776	0.0700017		0.0577165	0.0238856
C. tropicalis	2247C	0.629226	0.147803		0.0567044	0.00948661
C. tropicalis	77P	0.593601	0.0992424		0.0533254	0.0317966
C. tropicalis	22S	0.603704	0.257454		0.0530751	0.0530031
C. tropicalis	2271C	0.586067	0.26707		0.0530299	0.0500529
C. tropicalis	124B	0.800603	0.264937		0.0526671	0.010269
C. tropicalis	59P	0.744413	0.0720557		0.0523928	0.0126531
C. tropicalis	232B	0.525097	0.167828		0.0485287	0.0281187
C. tropicalis	2153C	0.580183	0.184084		0.0452152	0.0383137
C. tropicalis	151I	0.593207	0.0367144		0.0450963	0.00154791
C. tropicalis	183B	0.605982	0.0601871		0.0448895	0.00310013
C. tropicalis	31P	0.399719	0.173116		0.0442756	0.0392926
C. tropicalis	471I	0.557428	0.0632615		0.0414021	0.0150886
C. tropicalis	271I	0.511011	0.133506		0.0400978	0.00489451
C. tropicalis	35P	0.647505	0.115745		0.0390072	0.0362613
C. tropicalis	380B	0.612073	0.241316		0.0381319	0.0385321
C. tropicalis	136P	0.705327	0.217226		0.0377525	0.02983
C. tropicalis	212B	0.602489	0.21259		0.0367797	0.0143045
C. tropicalis	267B	0.569565	0.211168		0.0363083	0.0122477
C. tropicalis	2107C	0.658417	0.231548		0.0344189	0.0123359
C. tropicalis	7L	0.585226	0.140894		0.034362	0.0142368
C. tropicalis	143B	0.688593	0.254027		0.0329301	0.0310452
C. tropicalis	420B	0.714839	0.229969		0.0324414	0.0233804
C. tropicalis	10R	0.578505	0.252647		0.03229	0.0529368
C. tropicalis	2311C	0.676926	0.217973		0.0311755	0.0318418
C. tropicalis	2249C	0.517395	0.0412655		0.0310624	0.0146663
C. tropicalis	547I	0.583411	0.247892		0.0300898	0.0284445
C. tropicalis	344I_2	0.706112	0.136939		0.0300053	0.0384716
C. tropicalis	194I	0.624228	0.244124		0.0297823	0.0193151
C. tropicalis	580I	0.508322	0.203622		0.0293334	0.0360922
C. tropicalis	32R	0.515753	0.21417		0.0291491	0.00991584
C. tropicalis	468I	0.569918	0.123541		0.0279564	0.0160487
C. tropicalis	48I	0.672059	0.160459		0.0267058	0.0205086
C. tropicalis	33I	0.468566	0.163881		0.0266317	0.026951
C. tropicalis	446I	0.602033	0.215917		0.0266043	0.0179058
C. tropicalis	444B	0.584416	0.197528		0.0264858	0.216696
C. tropicalis	2027C	0.63216	0.173755		0.0260057	0.122206
C. tropicalis	78P	0.490185	0.142475		0.0254291	0.0152408
C. tropicalis	443B	0.560875	0.172782		0.0235208	0.0227131
C. tropicalis	24G	0.532148	0.190939		0.0230371	0.0258829
C. tropicalis	123I	0.64841	0.243681		0.0221308	0.0267329
C. tropicalis	441B	0.556858	0.207371		0.0214545	0.0122591
C. tropicalis	14B	0.588054	0.287492		0.0203488	0.0333131
C. tropicalis	440B	0.675938	0.269593		0.0194005	0.0153965
C. tropicalis	2334C	0.510655	0.171809		0.0166002	0.0859785
C. tropicalis	18R	0.591751	0.149491		0.0159903	0.0251991
C. tropicalis	445I/2	0.672139	0.0859158		0.0159322	0.0455066
C. tropicalis	260B	0.553999	0.175808		0.0155593	0.107826
C. tropicalis	453I	0.581037	0.0590118		0.0140796	0.00352451
C. tropicalis	2143C	0.693707	0.261267		0.0110657	0.0451688
C. krusei	2P	0.475083	0.595357		0.0288272	0.293694
C. tropicalis	365B	0.670096	0.182857		0.010813	0.0333153
C. tropicalis	84S	0.570844	0.239164		0.0107442	0.0405283
C. tropicalis	16I	0.646031	0.240149		0.00910956	0.0140275
C. tropicalis	272B	0.699909	0.243871		0.00639776	0.0297463
C. tropicalis	61P	0.58116	0.113308		0.00510869	0.0677769

## Sheet: Table 4
species	strain	0 mM	160 mM	320 mM	480 mM	640 mM	800 mM		0_stdev	160_stdev	320_stdev	480_stdev	640_stdev	800_stdev
C. albicans	104I	0.0534521	0.0849224	0.0878208	0.0465728	0.0769322	0		0.00907731	0.0116913	0.00405437	0.00912431	0.0197061	0
C. albicans	109I	0.0659369	0.114644	0.117137	0.117373	0.125112	0		0.0106579	0.00680346	0.010234	0.0143734	0.0232437	0
C. albicans	112G	0.0659324	0.0740229	0.10506	0.109314	0.0753903	0		0.0425017	0.0112708	0.00583681	0.0313242	0.0662743	0
C. albicans	114G	0.145352	0.123973	0.0930007	0.0982281	0.0759129	0		0.0121539	0.0116598	0.0144866	0.0176682	0.067561	0
C. albicans	127G	0.0855918	0.0545905	0.0484038	0.0626427	0.0727133	0		0.0157703	0.00161989	0.00617331	0.0134293	0.018114	0
C. albicans	14R	0.062207	0.0523331	0.0775404	0.103762	0	0		0.0151458	0.00962301	0.00493115	0.0220214	0	0
C. albicans	171I	0.0826383	0.0675662	0.0463549	0.106115	0.0738434	0		0.0138664	0.00640796	0.00651121	0.0329569	0.0639803	0
C. albicans	183I	0.105242	0.109233	0.101079	0.088524	0.0587789	0		0.0361618	0.0486851	0.0137469	0.0367754	0.0649831	0
C. albicans	186I	0.0583027	0.08925	0.0920662	0.100944	0.0787258	0		0.0110427	0.0437258	0.0216257	0.0155724	0.0688132	0
C. albicans	200I	0.0496091	0.0745105	0.0883918	0.125966	0	0		0.00704385	0.00808086	0.0172289	0.0258695	0	0
C. albicans	2141C	0.0817354	0.0961312	0.143423	0.126153	0.0743893	0		0.0636089	0.0156165	0.0181613	0.0237176	0.0665808	0
C. albicans	2175C	0.0558548	0.0647061	0.120369	0.0762996	0.0576132	0		0.00920304	0.00186126	0.0557556	0.0464519	0.0499586	0
C. albicans	2183C	0.0971435	0.115974	0.0775163	0.0676893	0.100808	0		0.0273202	0.0612221	0.0295966	0.0285712	0.00806679	0
C. albicans	2246C	0.0728936	0.078047	0.100651	0.108636	0.0385852	0		0.015139	0.0337989	0.0171226	0.013173	0.0418279	0
C. albicans	2332C	0.057175	0.0578509	0.05356	0.130414	0.079518	0		0.0123667	0.0105766	0.0103464	0.0177987	0.0694315	0
C. albicans	2338C	0.0742388	0.0565538	0.0728148	0.101455	0.105819	0.0233024		0.0277943	0.00922349	0.0224223	0.0197262	0.0181118	0.040361
C. albicans	245I	0.0775599	0.108113	0.115301	0.079442	0.0717102	0		0.00376615	0.0352816	0.0316597	0.0254176	0.06424	0
C. albicans	283I	0.0549355	0.0524393	0.0785947	0.0969401	0.0804284	0		0.0109649	0.0122834	0.00380808	0.0223697	0.0703564	0
C. albicans	29R	0.0969182	0.130356	0.108683	0.102578	0.0414433	0		0.0598329	0.0118707	0.017742	0.00772956	0.0717818	0
C. albicans	300I	0.066133	0.0783738	0.0710489	0.070421	0.0671845	0		0.0167677	0.0404981	0.0141524	0.0256617	0.0582521	0
C. albicans	303I	0.0634893	0.0595453	0.0781038	0.104365	0	0		0.0169379	0.00801398	0.00304275	0.020799	0	0
C. albicans	319B	0.0691415	0.0931546	0.0700437	0.0981913	0.0607768	0.0140428		0.0215462	0.00569125	0.0050609	0.0227576	0.0526434	0.0243228
C. albicans	333B	0.101736	0.0838959	0.0954677	0.0876198	0.0784994	0		0.0228698	0.0151163	0.0231404	0.0250181	0.0679825	0
C. albicans	33R	0.084296	0.109559	0.0912477	0.115987	0.0952714	0		0.0149585	0.0357506	0.0222732	0.0253941	0.0825723	0
C. albicans	352I	0.12161	0.086555	0.062293	0.105824	0.107929	0.0159651		0.0223209	0.0186196	0.0120061	0.00365991	0.0116465	0.0276524
C. albicans	364B	0.0681844	0.0742071	0.0607622	0.049823	0	0		0.00823681	0.0133332	0.0190505	0.0432041	0	0
C. albicans	379B	0.0965791	0.107873	0.0967402	0.0738198	0.0809065	0		0.0163398	0.0751913	0.0144911	0.0253759	0.070127	0
C. albicans	380I	0.078861	0.137079	0.0936417	0.0874571	0.107594	0.0480904		0.0197132	0.0559303	0.00842262	0.0277113	0.0369541	0.0523555
C. albicans	384B	0.0837402	0.103744	0.128011	0.0709226	0.0508413	0		0.023014	0.0636667	0.0435233	0.0315984	0.0452698	0
C. albicans	386I	0.06805	0.0911257	0.0802829	0.0887172	0	0		0.0110529	0.02317	0.0142855	0.0336841	0	0
C. albicans	391I	0.086489	0.0699392	0.066616	0.0811935	0.0760397	0		0.0257915	0.0101589	0.00801841	0.00843255	0.0696889	0
C. albicans	3P	0.104024	0.138192	0.134765	0.143649	0.035074	0		0.0122481	0.030622	0.0362997	0.136151	0.0607499	0
C. albicans	400I	0.0595006	0.0444866	0.073113	0.0947329	0.0982522	0		0.012945	0.00084964	0.00288072	0.00472591	0.0133238	0
C. albicans	401B	0.0793793	0.0722579	0.0979959	0.105469	0	0		0.00603304	0.0142081	0.0206214	0.00800758	0	0
C. albicans	411B	0.0920165	0.0822776	0.12881	0.0792517	0.0663294	0		0.0295861	0.0130333	0.024314	0.0220628	0.057496	0
C. albicans	412I	0.0959316	0.0911164	0.0847619	0.0750013	0.110656	0		0.0570716	0.0149097	0.0217492	0.0140038	0.0092831	0
C. albicans	450I	0.0889211	0.0771329	0.0636977	0.104736	0.037425	0		0.00844888	0.0146716	0.0064027	0.0159299	0.0481106	0
C. albicans	456B	0.0825144	0.109746	0.110931	0.0754299	0.0695448	0		0.0171112	0.046394	0.0447593	0.0170232	0.0605375	0
C. albicans	458B	0.0759764	0.13504	0.0914999	0.105383	0.0857674	0		0.00901183	0.00163175	0.0247728	0.0321756	0.0765936	0
C. albicans	4R	0.0952895	0.0832982	0.0877974	0.136281	0.0402587	0		0.0198355	0.0270168	0.0328588	0.0729129	0.0697301	0
C. albicans	530I	0.113293	0.112188	0.12683	0.0997563	0.0808734	0		0.0151846	0.0102951	0.0149831	0.0172185	0.0749584	0
C. albicans	533I	0.0912753	0.11593	0.102413	0.0676337	0.107294	0		0.0222009	0.00432002	0.0112494	0.00505196	0.00220164	0
C. albicans	537I	0.0885595	0.0840976	0.0697529	0.112777	0.0717003	0		0.0158767	0.00363714	0.00697335	0.0261468	0.0637835	0
C. albicans	558I	0.0745122	0.0761152	0.124806	0.105299	0.133786	0		0.0188087	0.00996547	0.0314466	0.0219549	0.0770644	0
C. albicans	55P	0.0824667	0.0785799	0.119924	0.0880218	0.063507	0		0.0204803	0.0205781	0.021634	0.0305605	0.0552025	0
C. albicans	5R	0.0947676	0.11485	0.137875	0.0794875	0.102264	0		0.0425218	0.0677191	0.0301633	0.0115007	0.0346149	0
C. glabrata	117B	0.205122	0.194692	0.193481	0.16188	0.118433	0		0.00490923	0.0122206	0.0130777	0.0133192	0.00243689	0
C. glabrata	1253W	0.221193	0.145699	0.113683	0.106982	0.0696532	0		0.0284957	0.0168863	0.0270222	0.0445406	0.00293025	0
C. glabrata	1264W	0.276006	0.171468	0.128582	0.0935146	0.0746136	0		0.0151442	0.017818	0.0144654	0.010504	0.01284	0
C. glabrata	1330W	0.195535	0.151887	0.175186	0.150888	0.12131	0		0.255464	0.0516585	0.0504113	0.0392625	0.000486715	0
C. glabrata	1337W	0.348583	0.260737	0.171973	0.12389	0.0842464	0		0.0403542	0.0657429	0.0592706	0.0285904	0.0196862	0
C. glabrata	135K	0.271755	0.110012	0.0772902	0.0761013	0.0361717	0.0175766		0.0580138	0.0209053	0.0118871	0.00277191	0.0132048	0.0156463
C. glabrata	1362W	0.159607	0.246556	0.189893	0.138781	0.111099	0		0.0847158	0.105171	0.0860017	0.0461747	0.00864826	0
C. glabrata	1377W	0.243852	0.185464	0.159164	0.130605	0.100764	0		0.0295497	0.0356407	0.0550171	0.046512	0.0495738	0
C. glabrata	138K	0.222789	0.189406	0.167394	0.148613	0.0997162	0		0.0351043	0.0540536	0.0457252	0.0187677	0.0140025	0
C. glabrata	1424W	0.122268	0.15534	0.0789838	0.0287669	0.0234687	0		0.0253668	0.0184086	0.0124451	0.0138479	0.00348456	0
C. glabrata	1427W	0.0805568	0.135536	0.113427	0.0864522	0.0688439	0		0.0368393	0.0325941	0.0277685	0.0289562	0.0176462	0
C. glabrata	1445W	0.175923	0.186575	0.125471	0.0753977	0.0436785	0.00721289		0.0345204	0.0502194	0.0327963	0.0372283	0.0282918	0.0124931
C. glabrata	159K	0.264016	0.167205	0.133197	0.112921	0.073831	0.00818076		0.0492165	0.0583585	0.0411304	0.0280533	0.0223189	0.0141695
C. glabrata	173K	0.171107	0.160545	0.137144	0.118713	0.107344	0		0.0444116	0.0616994	0.055517	0.0445353	0.0192944	0
C. glabrata	188B	0.134193	0.122528	0.124029	0.0971461	0.0910756	0		0.0378394	0.0345445	0.0728789	0.0526337	0.0457261	0
C. glabrata	203B	0.204172	0.175242	0.128242	0.100208	0.0642016	0		0.013579	0.038305	0.0367034	0.0364552	0.0303623	0
C. glabrata	2064C	0.117615	0.281221	0.180975	0.154686	0.124128	0		0.114204	0.0127398	0.00789296	0.00479344	0.00123804	0
C. glabrata	206B	0.228148	0.221381	0.12557	0.109771	0.13004	0		0.0341216	0.0389237	0.105207	0.0896655	0.00735327	0
C. glabrata	20P	0.217772	0.21731	0.154647	0.104645	0.0629567	0		0.0309283	0.0127348	0.0330177	0.036517	0.0421643	0
C. glabrata	211K	0.191701	0.219153	0.155312	0.115526	0.0779402	0		0.086516	0.0670787	0.0684618	0.0655552	0.0533137	0
C. glabrata	21P	0.178595	0.18227	0.155127	0.134587	0.0744235	0.016702		0.00372177	0.00649502	0.0125329	0.00346334	0.0201833	0.0149407
C. glabrata	223B	0.0782734	0.159561	0.121077	0.0794047	0.0500378	0		0.015771	0.00433369	0.00717679	0.0152858	0.0267756	0
C. glabrata	225B	0.193202	0.180617	0.173081	0.161847	0.120594	0		0.0292823	0.0321224	0.0460978	0.0300301	0.00385945	0
C. glabrata	2322C	0.118699	0.161428	0.129687	0.13133	0.107806	0		0.0452206	0.00905526	0.0232969	0.0845162	0.0223824	0
C. glabrata	241K	0.144929	0.127097	0.122172	0.107295	0.0957877	0		0.0197285	0.0220902	0.0110922	0.0274199	0.0145896	0
C. glabrata	245B	0.0881733	0.249751	0.161888	0.131771	0.106635	0		0.0280805	0.0922981	0.050082	0.0321611	0.0119683	0
C. glabrata	284B	0.211254	0.256254	0.197147	0.167265	0.134326	0		0.1377	0.0373595	0.00948644	0.00525983	0.00437726	0
C. glabrata	301B	0.275629	0.237298	0.228586	0.195185	0.139523	0		0.0148471	0.0147698	0.014846	0.00939646	0.00477477	0
C. glabrata	306B	0.213841	0.211618	0.219178	0.169176	0.123917	0		0.0186002	0.0363187	0.013703	0.0303138	0.0191542	0
C. glabrata	32P	0.179382	0.120879	0.092658	0.0923104	0.060881	0		0.0230899	0.0149466	0.0111984	0.0185891	0.00943455	0
C. glabrata	332B	0.244306	0.215814	0.225921	0.185854	0.139999	0		0.0552532	0.0328741	0.0239691	0.0113239	0.0029482	0
C. glabrata	405C	0.150024	0.16231	0.133462	0.098235	0.0731502	0		0.1311	0.0691062	0.0505079	0.035904	0.0250818	0
C. glabrata	40R	0.287751	0.225769	0.210857	0.180646	0.131246	0		0.0545741	0.0285422	0.0465588	0.0291296	0.00622336	0
C. glabrata	440C	0.0671876	0.149723	0.131222	0.0879577	0.0571272	0.0197409		0.0308712	0.0401624	0.063903	0.088485	0.0640473	0.0215977
C. glabrata	45P	0.131791	0.15406	0.170956	0.139709	0.102273	0		0.00484804	0.0138883	0.00706353	0.0129103	0.0169669	0
C. glabrata	47P	0.132847	0.0987753	0.0855377	0.0777439	0.0615582	0		0.0117096	0.00597083	0.0239735	0.0345503	0.0469392	0
C. glabrata	48P	0.0660023	0.0581081	0.066404	0.0926459	0.0848188	0		0.016208	0.0165133	0.0222209	0.0310944	0.00917412	0
C. glabrata	64P	0.321173	0.0464107	0.159186	0.144995	0.108573	0		0.109836	0.0102439	0.0405326	0.0435222	0.00682822	0
C. glabrata	65P	0.0336187	0.220244	0.151155	0.109358	0.122978	0		0.00730608	0.0793593	0.0669447	0.0509459	0.0199677	0
C. glabrata	69P	0.194298	0.186397	0.179967	0.159403	0.117322	0		0.0383399	0.00750383	0.00781431	0.0129181	0.0198381	0
C. glabrata	71P	0.121332	0.08784	0.0619087	0.0592899	0.04586	0		0.0478934	0.0104031	0.0152475	0.052617	0.0281219	0
C. glabrata	787C	0.0335895	0.108308	0.0265136	0.00884626	0.00835802	0		0.0059003	0.0155296	0.0229663	0.00366903	0.00164418	0
C. glabrata	792C	0.120687	0.116578	0.110058	0.0929846	0.0700583	0		0.0567902	0.031556	0.0441606	0.0253098	0.029239	0
C. glabrata	82P	0.0878905	0.123991	0.203105	0.146416	0.0918907	0		0.00373004	0.072027	0.0157043	0.0123356	0.0066019	0
C. glabrata	889C	0.348332	0.222501	0.130966	0.100829	0.0506768	0		0.0410222	0.0832878	0.0525489	0.0475348	0.0362418	0
C. glabrata	890C	0.14862	0.152914	0.123828	0.0786809	0.0384528	0		0.0460361	0.0385841	0.0388115	0.0291742	0.00922042	0
C. glabrata	923C	0.17554	0.159142	0.110932	0.0631233	0.111486	0.0429246		0.0223011	0.0683202	0.0783538	0.0736923	0.171244	0.0743476
C. glabrata	BG2	0.100656	0.132005	0.172665	0.18974	0.174949	0.112892		0.032579	0.0295375	0.0118444	0.0227528	0.0311198	0.0447486
C. krusei	108G	0.050697	0.0590383	0.072107	0.0868314	0.0668886	0.0161257		0.0156553	0.00753139	0.00628111	0.0104676	0.0411489	0.0279305
C. krusei	10P	0.339267	0.545761	0.143278	0.0943437	0.0426127	0		0.341576	0.26881	0.0312952	0.0297761	0.0236545	0
C. krusei	116I	0.541122	0.797014	0.1205	0.0931553	0.068241	0.0232505		0.114796	0.0891664	0.0319915	0.0133607	0.0354093	0.0402711
C. krusei	125P	0.641247	0.6452	0.140112	0.0608548	0.0569265	0.0115481		0.201546	0.0713797	0.0705537	0.0423061	0.04624	0.0200019
C. krusei	141B	0.438634	0.776144	0.0749331	0.0944028	0.0528952	0		0.113882	0.0981192	0.0155038	0.0245651	0.0356525	0
C. krusei	175I	0.595657	0.513858	0.0695338	0.0588157	0.0419923	0		0.153051	0.335865	0.0108221	0.013454	0.0213896	0
C. krusei	196I	0.756647	0.572862	0.087237	0.133474	0.0834372	0		0.0608447	0.163393	0.037391	0.0385019	0.0491862	0
C. krusei	2033C	0.642326	0.736261	0.0905534	0.100924	0.0501577	0.00181776		0.181794	0.0591585	0.0574845	0.00269315	0.00565246	0.00314845
C. krusei	2041C	0.203757	0.790703	0.0379489	0.0507232	0.0543223	0.00321304		0.0646147	0.0652646	0.0409093	0.0405986	0.0460466	0.00556515
C. krusei	2043C	0.950141	0.614914	0.0853734	0.084583	0.0476219	0.000819436		0.337168	0.133	0.005546	0.0151294	0.0298583	0.0014193
C. krusei	2044C	0.345386	0.348585	0.203498	0.0958258	0.0546317	0.00412577		0.0356882	0.112803	0.0180749	0.088703	0.0522249	0.00714605
C. krusei	2045C	0.676187	0.724422	0.0840441	0.0895304	0.0521221	0.0192313		0.265429	0.0718645	0.0220117	0.0166299	0.041964	0.0333097
C. krusei	2046C	0.468666	0.572785	0.217593	0.0518278	0.0380524	0.000894906		0.131785	0.164497	0.0313203	0.0308889	0.0227659	0.00155002
C. krusei	2099C	0.710165	0.680872	0.0792068	0.0732995	0.0260031	0.0217701		0.113093	0.0381259	0.0321634	0.0206891	0.0228152	0.037707
C. krusei	2100C	0.67065	0.526992	0.0666324	0.10162	0.0612465	0		0.0609291	0.0581097	0.0279655	0.00620665	0.0178318	0
C. krusei	2123C	0.411281	0.649076	0.0536197	0.0712739	0.0334643	0		0.122869	0.231976	0.0151634	0.0114532	0.00243598	0
C. krusei	212I	0.719794	0.574938	0.0955812	0.0830605	0.0522689	0.0134081		0.155256	0.193303	0.0519089	0.0142082	0.0173509	0.0232234
C. krusei	241B	0.454757	0.646566	0.107849	0.083375	0.0585796	0.00167643		0.173736	0.0799342	0.0291701	0.0234639	0.0486459	0.00290366
C. krusei	250I	0.175976	0.389463	0.0508561	0.0587974	0.0568359	0		0.0296646	0.232485	0.0133622	0.0372305	0.0437305	0
C. krusei	254I	0.196622	0.675427	0.0936972	0.0885502	0.0403207	0		0.0149175	0.0929622	0.027842	0.0168663	0.0327623	0
C. krusei	25B	0.457663	0.76322	0.108758	0.0801552	0.0643336	0.0266706		0.219521	0.0465295	0.0224929	0.0246002	0.0255076	0.0252717
C. krusei	260I	0.195604	0.303256	0.159305	0.064812	0.0562866	0		0.0134159	0.12141	0.00997047	0.024562	0.0409738	0
C. krusei	275B	0.584149	0.613917	0.107456	0.105859	0.0536092	0.0290461		0.176267	0.232194	0.0018757	0.0173624	0.0352373	0.0503093
C. krusei	288l	0.508853	0.546326	0.195024	0.0742698	0.0574628	0.0199231		0.344891	0.172538	0.0272655	0.0570097	0.0433419	0.0345079
C. krusei	293I	0.273846	0.675358	0.167667	0.0980447	0.0623634	0		0.0880856	0.217767	0.034962	0.0248383	0.0431424	0
C. krusei	29G	0.753933	0.428055	0.120913	0.0582083	0.0598779	0.00990729		0.127936	0.154289	0.121635	0.0419188	0.0506334	0.0171599
C. krusei	2P	0.23129	0.648988	0.0631257	0.0787986	0.0551062	0		0.0595495	0.182122	0.00660714	0.0173421	0.028392	0
C. krusei	344I_1	0.580474	0.643881	0.125809	0.081469	0.0506729	0.00662813		0.0959001	0.127446	0.0129595	0.0697995	0.0587198	0.0114803
C. krusei	359I	0.393985	0.683291	0.0747663	0.0782735	0.0733124	0		0.192325	0.0669838	0.0308492	0.0127202	0.0813135	0
C. krusei	375B	0.423467	0.745058	0.0959893	0.0906382	0.0809134	0.00114357		0.1733	0.108529	0.0335823	0.0243584	0.0553266	0.00198072
C. krusei	388B	0.716664	0.701917	0.192245	0.0654097	0.060828	0		0.367169	0.0982909	0.0194183	0.0297231	0.0537617	0
C. krusei	42G	0.765602	0.513007	0.121724	0.0884966	0.0578884	0		0.177847	0.0912539	0.0441513	0.0194699	0.0348786	0
C. krusei	446B	0.518198	0.667646	0.086616	0.0853486	0.050064	0		0.158671	0.0801892	0.058912	0.0230985	0.0251487	0
C. krusei	44P	0.306878	0.416557	0.0811015	0.085464	0.0633899	0.0278892		0.114589	0.0602845	0.0207792	0.0181914	0.036544	0.0483056
C. krusei	452I	0.673524	0.741975	0.0913173	0.0757786	0.0536858	0		0.1774	0.122459	0.0269206	0.0114834	0.0199784	0
C. krusei	46P	0.727835	0.698564	0.107289	0.124322	0.0381133	0		0.215076	0.165658	0.034398	0.0254329	0.019076	0
C. krusei	484I_1	0.35057	0.489348	0.145689	0.0659832	0.0369531	0.00383567		0.100584	0.10786	0.0538579	0.0284164	0.0248441	0.00664357
C. krusei	532I	0.558124	0.756437	0.0928542	0.0894658	0.0376929	0		0.0309992	0.0445229	0.0502888	0.00735612	0.0377412	0
C. krusei	544I	0.34517	0.49564	0.122939	0.0737241	0.0578142	0.0470023		0.269684	0.122673	0.0549063	0.0153756	0.0213822	0.0431868
C. krusei	73B	0.372584	0.567514	0.174349	0.126906	0.0473899	0.0102356		0.0496819	0.0477812	0.0761836	0.00137877	0.00373633	0.0177286
C. krusei	73P	0.81958	0.628577	0.0762505	0.0847918	0.0565061	0		0.125563	0.173807	0.0278799	0.00276537	0.0153182	0
C. krusei	86P	0.0744467	0.0766875	0.0884626	0.10604	0.146082	0		0.0281012	0.00265343	0.0235406	0.0142133	0.174299	0
C. krusei	88G	0.39566	0.553057	0.228675	0.0610363	0.0665694	0.00759121		0.00890074	0.0799794	0.0151709	0.045088	0.063975	0.0131484
C. parapsilosis	101P	0.0514924	0.0591478	0.0767204	0.0809482	0.0753594	0.076518		0.00672727	0.0162669	0.0037978	0.0058876	0.00647659	0.00100054
C. parapsilosis	1069C	0.0433608	0.0518877	0.0809855	0.0863756	0.0812167	0.0737145		0.00241534	0.0183302	0.0122721	0.0045281	0.0076446	0.0103414
C. parapsilosis	1076C	0.0792177	0.095313	0.106372	0.0902475	0.0632249	0.0457766		0.010964	0.00688776	0.00120866	0.00555472	0.019425	0.0168296
C. parapsilosis	108B	0.0853033	0.0945799	0.118835	0.11377	0.0908104	0.0978553		0.0074268	0.0173223	0.00100669	0.00303496	0.0312944	0.0216174
C. parapsilosis	156B	0.112572	0.0598426	0.0507446	0.0327324	0.0467615	0.0309345		0.0317726	0.0284259	0.0305583	0.0142811	0.0322895	0.0443316
C. parapsilosis	168B	0.126225	0.10095	0.0890283	0.0678124	0.0527042	0.0278043		0.00972262	0.0175494	0.0313174	0.0379477	0.0243373	0.0186346
C. parapsilosis	172I	0.0544736	0.0528288	0.0979853	0.098428	0.0926692	0.0868084		0.015261	0.0154242	0.000300097	0.00196151	0.00252334	0.00558163
C. parapsilosis	174P	0.0796987	0.0822937	0.0910445	0.0927859	0.072167	0.0579795		0.00306648	0.00514703	0.00226873	0.00890616	0.0025072	0.00369719
C. parapsilosis	199B	0.0606377	0.0480239	0.0715032	0.0847888	0.0379888	0.0464782		0.0279282	0.0129083	0.0236588	0.0141689	0.00526927	0.000338497
C. parapsilosis	2065C	0.0359211	0.0416447	0.0672212	0.0745092	0.084612	0.0898392		0.0151095	0.00681532	0.0277313	0.0206416	0.0233987	0.00362222
C. parapsilosis	2085C	0.0417271	0.0405941	0.0558452	0.0690991	0.0681201	0.0716914		0.00912874	0.00663602	0.0192863	0.00239079	0.00507968	0.00260472
C. parapsilosis	2088C	0.0550347	0.0456568	0.0471949	0.062421	0.150239	0.143895		0.0172624	0.00851124	0.00412338	0.0119931	0.0310549	0.0181119
C. parapsilosis	2090C	0.0664879	0.0466795	0.0598137	0.0432495	0.045773	0.0460754		0.0241747	0.0061733	0.0292723	0.0110602	0.000920169	0.000811461
C. parapsilosis	2101C	0.046562	0.0461232	0.0355673	0.0813381	0.0371624	0.0551907		0.00483567	0.0045592	0.00637357	0.0146414	0.00313757	0.00650571
C. parapsilosis	213B	0.0582867	0.0572509	0.083054	0.082733	0.0785076	0.0776273		0.0108907	0.0170677	0.00530462	0.0096973	0.00759279	0.00319258
C. parapsilosis	217B	0.0900246	0.120258	0.131842	0.128843	0.130265	0.109403		0.00330936	0.0132651	0.00716458	0.0014238	0.00264124	0.00507892
C. parapsilosis	22B	0.0817889	0.119486	0.135147	0.135194	0.105978	0.0757789		0.0132639	0.0207888	0.00430388	0.00136205	0.00670227	0.0111464
C. parapsilosis	230B	0.0876189	0.0830333	0.0773687	0.0830842	0.0623639	0.0584412		0.00154994	0.00607339	0.00909332	0.00404368	0.00857308	0.00640821
C. parapsilosis	269B	0.0864633	0.0758395	0.0701184	0.073554	0.0845808	0.0756249		0.00389294	0.0049772	0.0075902	0.00635426	0.0325111	0.0143051
C. parapsilosis	280I	0.0785689	0.067289	0.0693407	0.0834986	0.126991	0.126037		0.00216212	0.00870078	0.00282399	0.00957098	0.0188271	0.0182936
C. parapsilosis	296I	0.0982558	0.0772366	0.0815754	0.0733625	0.0681343	0.072891		0.0150408	0.00625535	0.0257576	0.0398158	0.041522	0.0435579
C. parapsilosis	304B	0.0749988	0.0861376	0.103615	0.105987	0.0977204	0.0891089		0.0179983	0.00970651	0.00401737	0.0067591	0.00834053	0.0136817
C. parapsilosis	308B	0.0922995	0.0449269	0.0483823	0.0389938	0.0519965	0.0592468		0.0295889	0.0068723	0.0255973	0.0225823	0.0291978	0.0347926
C. parapsilosis	310I	0.0969129	0.0939787	0.0895785	0.099696	0.0916409	0.0802844		0.0269932	0.00399379	0.017976	0.0263225	0.0224223	0.0140627
C. parapsilosis	317I	0.0817675	0.0637344	0.0590392	0.0541039	0.0668166	0.123982		0.00644146	0.0121693	0.00712651	0.0091795	0.00597575	0.0162793
C. parapsilosis	330B	0.0547512	0.0785056	0.135608	0.0989104	0.119101	0.107458		0.0344496	0.0750731	0.0181897	0.0035903	0.0077551	0.00366269
C. parapsilosis	33B	0.0858699	0.079613	0.0723333	0.070353	0.061266	0.0763301		0.00328921	0.00865151	0.00382535	0.00991752	0.00787425	0.0195909
C. parapsilosis	349I	0.0759942	0.0844159	0.0914005	0.0838789	0.0746059	0.0649216		0.0423842	0.0128639	0.0169414	0.0321534	0.0356294	0.0344669
C. parapsilosis	354I	0.0904352	0.0830172	0.102388	0.122036	0.128073	0.113249		0.0248596	0.0267499	0.0156964	0.0195397	0.00871748	0.00612153
C. parapsilosis	355I	0.0705315	0.117934	0.0673611	0.0412922	0.0549968	0.0611571		0.0413543	0.00389821	0.00225556	0.00920074	0.0126219	0.00234571
C. parapsilosis	359B	0.0988346	0.0756804	0.0983443	0.0868085	0.0635524	0.138754		0.00446463	0.0307869	0.00981154	0.0198439	0.00770737	0.0185632
C. parapsilosis	381I	0.0712015	0.0814291	0.126606	0.107965	0.101698	0.0596887		0.0162469	0.0165472	0.0179703	0.0057728	0.00274687	0.00747504
C. parapsilosis	382I	0.0267868	0.0402659	0.0753288	0.0852588	0.084071	0.0897122		0.00134279	0.00894128	0.00896761	0.00254556	0.00751973	0.00577021
C. parapsilosis	391B	0.0903819	0.062009	0.0915376	0.0951468	0.0875111	0.0861577		0.0242712	0.0233847	0.00860558	0.00620477	0.0100166	0.00739877
C. parapsilosis	392B	0.0897089	0.0722222	0.0480821	0.0909867	0.0469468	0.0915303		0.0353788	0.0144886	0.0246613	0.0135084	0.00568363	0.0120964
C. parapsilosis	406I	0.096735	0.122723	0.0827082	0.0548669	0.0667167	0.0355958		0.0614004	0.0110592	0.0348298	0.0347363	0.00261496	0.0413329
C. parapsilosis	41P	0.0743216	0.0788166	0.0484239	0.0608989	0.0681477	0.0953327		0.0186936	0.0410005	0.00804611	0.0274914	0.0179986	0.0147085
C. parapsilosis	43P	0.0687703	0.0644597	0.0794706	0.0535056	0.0820873	0.0970777		0.0363917	0.0439048	0.0188867	0.00861327	0.0080786	0.0071333
C. parapsilosis	456I	0.10134	0.110953	0.114858	0.114047	0.10586	0.061043		0.00473059	0.00567364	0.00288417	0.00473237	0.00418659	0.0120172
C. parapsilosis	460B	0.0708778	0.097984	0.112512	0.107247	0.102027	0.0805393		0.0367497	0.0113412	0.00755415	0.00814486	0.0104269	0.0029312
C. parapsilosis	513I	0.0701475	0.0879831	0.0848531	0.084013	0.0808807	0.0832868		0.0343143	0.0239975	0.00390875	0.00286027	0.00298034	0.000444522
C. parapsilosis	52P	0.051542	0.0496755	0.0405351	0.0686122	0.0869692	0.0936192		0.0158563	0.00558093	0.00579307	0.0075292	0.0102179	0.0101014
C. parapsilosis	54B	0.0930293	0.0671397	0.0702273	0.0714486	0.0482539	0.0453314		0.00535678	0.00752524	0.014689	0.0335646	0.0165392	0.0204581
C. parapsilosis	64S	0.0826935	0.0918041	0.111714	0.111718	0.0468697	0.0616608		0.00331515	0.00689804	0.00319424	0.00578076	0.00305467	0.00819095
C. parapsilosis	94B	0.0815562	0.0607084	0.0660554	0.0862102	0.140084	0.131169		0.007095	0.0139246	0.0233754	0.019779	0.0246295	0.0206233
C. parapsilosis	96P	0.0461843	0.0499288	0.103488	0.116929	0.105629	0.0967899		0.00299559	0.0149416	0.0110289	0.00267288	0.00142429	0.00398366
C. parapsilosis	98P	0.0458753	0.0584042	0.0545514	0.0401164	0.0435274	0.0440514		0.01302	0.0170408	0.0148026	0.00996784	0.0103149	0.00327899
C. parapsilosis	9L	0.0632828	0.034411	0.0701643	0.0650959	0.0945158	0		0.0179336	0.00266795	0.0229431	0.0187963	0.00432383	0
C. tropicalis	10R	0.315536	0.256637	0.230844	0.0794104	0.0337269	0.0162341		0.0363387	0.0270678	0.0107591	0.0783683	0.0336598	0.0105306
C. tropicalis	123I	0.27876	0.21161	0.219875	0.130712	0.0702985	0.0294552		0.0598296	0.0276393	0.00796653	0.0917958	0.00171497	0.0136889
C. tropicalis	124B	0.220194	0.117698	0.16462	0.123797	0.0548805	0.0406295		0.0490975	0.0115566	0.00757969	0.0830521	0.0137559	0.00423608
C. tropicalis	136P	0.121583	0.0729139	0.0599677	0.0843635	0.0564365	0.0170938		0.0386374	0.0573449	0.0271839	0.021008	0.0276228	0.0150986
C. tropicalis	14B	0.263519	0.165155	0.181372	0.149385	0.0243924	0.0281926		0.0638839	0.054555	0.0172758	0.0522221	0.0232049	0.022438
C. tropicalis	151I	0.0307914	0.0245246	0.0396175	0.0433941	0.0739281	0.0447962		0.0063275	0.00770572	0.0106911	0.0154058	0.00327845	0.00430282
C. tropicalis	183B	0.246303	0.14654	0.044341	0.0373502	0.036139	0.0180778		0.0641985	0.078646	0.0240965	0.0426249	0.0415707	0.0214761
C. tropicalis	194I	0.18699	0.200499	0.201719	0.0416173	0.0820908	0.0648959		0.0296427	0.0360435	0.0133591	0.0292169	0.00629164	0.00656328
C. tropicalis	19R	0.225484	0.20108	0.186938	0.0629659	0.0652602	0.0200349		0.0249019	0.0198442	0.00549259	0.00374092	0.0350798	0.00458696
C. tropicalis	2027C	0.224083	0.184094	0.137167	0.067242	0.0781623	0.0341782		0.0341898	0.0209675	0.0745479	0.0212835	0.00601782	0.00515552
C. tropicalis	2107C	0.330848	0.250885	0.221139	0.191701	0.048262	0.0290231		0.105444	0.0205504	0.00379346	0.0295796	0.00846179	0.00504314
C. tropicalis	2143C	0.35298	0.146611	0.122893	0.0228624	0.0445606	0.0316105		0.149171	0.0186375	0.093362	0.015058	0.039413	0.0112993
C. tropicalis	2153C	0.192821	0.162859	0.171509	0.174618	0.0619094	0.0385216		0.0382021	0.0936875	0.0134859	0.00236496	0.00317391	0.00272939
C. tropicalis	2222C	0.192785	0.252185	0.119135	0.0191951	0.0188052	0.0182131		0.173439	0.0713634	0.112479	0.00810948	0.00661443	0.00932369
C. tropicalis	223I	0.295889	0.186753	0.200751	0.185117	0.0557669	0.00857648		0.0308866	0.0434584	0.0331065	0.00681046	0.0157801	0.00438535
C. tropicalis	2249C	0.0282039	0.0383185	0.0761156	0.0764578	0.114771	0.0306945		0.00568217	0.0209145	0.0164948	0.0247511	0.0260046	0.027918
C. tropicalis	2311C	0.202684	0.155472	0.18106	0.146336	0.0243685	0.0073345		0.04795	0.0126372	0.00956605	0.0332566	0.0281039	0.00398592
C. tropicalis	232B	0.408491	0.302451	0.203566	0.0484585	0.03644	0.00785323		0.1998	0.0435073	0.0236312	0.0361393	0.0206896	0.0136022
C. tropicalis	2334C	0.254281	0.179872	0.134713	0.084529	0.0462175	0.0254261		0.0289723	0.0147995	0.00445053	0.0658916	0.0635399	0.0262935
C. tropicalis	237B	0.21674	0.187336	0.170671	0.0760354	0.0622992	0.000734731		0.0520321	0.014385	0.0069408	0.0417248	0.00370312	0.00127259
C. tropicalis	24G	0.317543	0.160887	0.243328	0.237922	0.0623033	0.007424		0.0383832	0.0194407	0.0274559	0.0223572	0.0194938	0.0128587
C. tropicalis	26S	0.720359	0.339087	0.154274	0.0980723	0.0837668	0.0102709		0.220484	0.0236161	0.0685204	0.019172	0.00273922	0.0114416
C. tropicalis	271I	0.261137	0.306753	0.215747	0.0472716	0.0333608	0.0113408		0.198984	0.0416288	0.0119166	0.0336133	0.0318999	0.0146401
C. tropicalis	272B	0.188774	0.163982	0.144257	0.048355	0.0341972	0		0.00155751	0.00310827	0.0659677	0.0657118	0.0372578	0
C. tropicalis	278I	0.191027	0.223787	0.153763	0.0381219	0.0346311	0.0166547		0.0252152	0.0443865	0.0804792	0.0324871	0.0409984	0.0161465
C. tropicalis	2R	0.381981	0.388792	0.264581	0.0991126	0.0479045	0.0410351		0.1449	0.11969	0.0255688	0.08273	0.00721287	0.007014
C. tropicalis	31P	0.336714	0.081571	0.152647	0.0716572	0.0435531	0.007075		0.185362	0.0210225	0.0669217	0.000807296	0.00596946	0.0120997
C. tropicalis	328I	0.0728024	0.20209	0.291989	0.225135	0.0596861	0.0248803		0.052958	0.0143788	0.0733542	0.00425857	0.0138776	0.00413295
C. tropicalis	32R	0.134375	0.175304	0.17399	0.0937319	0.0913185	0.0106466		0.0332803	0.0286197	0.00125626	0.0120581	0.00809957	0.0083035
C. tropicalis	342I	0.539481	0.340975	0.238726	0.105795	0.0467219	0.0184495		0.207001	0.0434432	0.00968733	0.1315	0.0295176	0.0222384
C. tropicalis	35P	0.243068	0.228036	0.199576	0.0809398	0.0723149	0.0138348		0.0113829	0.0257741	0.0672543	0.0396903	0.00447729	0.0152689
C. tropicalis	380B	0.243618	0.285964	0.199877	0.178569	0.0368098	0.0240783		0.0129151	0.0197993	0.00662601	0.0370582	0.0365677	0.0088688
C. tropicalis	420B	0.213712	0.13963	0.150917	0.0954118	0.0649687	0.0136329		0.0187364	0.0129282	0.006191	0.0696008	0.0091457	0.0173328
C. tropicalis	440B	0.189396	0.211858	0.189911	0.145962	0.0547228	0.00447957		0.00520958	0.0135564	0.00692159	0.114856	0.0488024	0.00473261
C. tropicalis	446I	0.468175	0.411888	0.332642	0.17402	0.0662007	0.00833922		0.110209	0.0490812	0.00986314	0.0565359	0.00698958	0.00395171
C. tropicalis	44B	0.068047	0.0510299	0.0584673	0.0851359	0.087886	0.0555657		0.00790236	0.00147987	0.0151833	0.00336472	0.00992212	0.0909669
C. tropicalis	453I	0.0493187	0.0322789	0.0246661	0.0235122	0.0247961	0.0309928		0.00537909	0.00318419	0.00464898	0.00915803	0.016398	0.0536812
C. tropicalis	471I	0.0612044	0.0566384	0.0602713	0.07003	0.063992	0.0503279		0.00569435	0.00273746	0.012613	0.00668811	0.00786405	0.00696686
C. tropicalis	48I	0.268822	0.210909	0.0400682	0.0564337	0.0265416	0.0545683		0.0645393	0.0204983	0.0275162	0.046588	0.0261462	0.0735535
C. tropicalis	547I	0.281411	0.191521	0.212428	0.19034	0.0151244	0.00309037		0.0638664	0.0151002	0.0195771	0.00705289	0.0127125	0.00274977
C. tropicalis	580I	0.254015	0.131234	0.165332	0.156309	0.0302347	0.0268807		0.0123831	0.00178914	0.0097848	0.0933946	0.00601834	0.00217723
C. tropicalis	59P	0.0710759	0.111795	0.0817398	0.0865797	0.0860654	0.0728478		0.00355979	0.0827165	0.00554751	0.00267897	0.0100406	0.0144402
C. tropicalis	61P	0.382456	0.126232	0.129781	0.0733906	0.0932201	0.0507404		0.132903	0.0764577	0.0207549	0.0216202	0.00528142	0.00692662
C. tropicalis	77P	0.259718	0.23573	0.134711	0.0936869	0.0938206	0.0506596		0.0606936	0.16138	0.0119117	0.00935923	0.00376328	0.00265761
C. tropicalis	78P	0.353923	0.223872	0.149577	0.0694507	0.0848458	0.0266636		0.0296347	0.0125583	0.0181837	0.0125046	0.0034607	0.00569855
C. tropicalis	79S	0.16165	0.196392	0.166552	0.104538	0.0886953	0.025278		0.101108	0.00577813	0.00613552	0.00365086	0.00029155	0.00236403
C. tropicalis	7L	0.208006	0.209113	0.198232	0.0864979	0.0662473	0.0295101		0.00975912	0.0362652	0.0328172	0.0613758	0.00147479	0.00717924
C. krusei	82I	0.635303	0.686177	0.0454962	0.0329141	0.0321764	0.0912737		0.179937	0.0880313	0.0258487	0.0290538	0.00375909	0.158091
